# Supplementary material for: ﻿An island in a sea of sand: a first checklist of the herpetofauna of the Serra da Neve inselberg, southwestern Angola
Source: Zookeys. 2024 May 14;1201:167–217. doi: 10.3897/zookeys.1201.120750 (PMC11109511; doi:10.3897/zookeys.1201.120750)
Supplement: XML Treatment for Xenopus petersii [file zookeys.1201.120750-treatment1.xml]

<!DOCTYPE tp:taxon-treatment
  PUBLIC "-//TaxonX//DTD Taxonomic Treatment Publishing DTD v0 20100105//EN" "tax-treatment-NSO.dtd">
<tp:taxon-treatment xmlns:tp="http://www.plazi.org/taxpub"><tp:treatment-meta><kwd-group><label>Taxon classification</label><kwd>
                  <named-content content-type="kingdom">Animalia</named-content>
                </kwd><kwd>
                  <named-content content-type="order">Anura</named-content>
                </kwd><kwd>
                  <named-content content-type="family">Pipidae</named-content>
                </kwd></kwd-group><mixed-citation publication-type="journal"><person-group><name><surname>Marques</surname><given-names>Mariana P.</given-names></name><name><surname>Parrinha</surname><given-names>Diogo</given-names></name><name><surname>Lopes-Lima</surname><given-names>Manuel</given-names></name><name><surname>Tiutenko</surname><given-names>Arthur</given-names></name><name><surname>Bauer</surname><given-names>Aaron M.</given-names></name><name><surname>Ceríaco</surname><given-names>Luis M. P.</given-names></name></person-group><article-title>﻿An island in a sea of sand: a first checklist of the herpetofauna of the Serra da Neve inselberg, southwestern Angola</article-title><source>Zookeys</source><day>14</day><month>05</month><year>2024</year><volume>1201</volume><fpage>167</fpage><lpage>217</lpage><pub-id pub-id-type="doi">10.3897/zookeys.1201.120750</pub-id></mixed-citation></tp:treatment-meta><tp:nomenclature><label>﻿</label><tp:taxon-name>
                <object-id xmlns:xlink="http://www.w3.org/1999/xlink" content-type="arpha" xlink:type="simple">B2E3DBD5-4955-5777-9293-FB8BC477B48C</object-id>
                <tp:taxon-name-part taxon-name-part-type="genus" reg="Xenopus">Xenopus</tp:taxon-name-part>
                <tp:taxon-name-part taxon-name-part-type="species" reg="petersii">petersii</tp:taxon-name-part>
              </tp:taxon-name><tp:taxon-authority>Bocage, 1895</tp:taxon-authority><xref ref-type="fig" rid="F4">Fig. 4a, b</xref></tp:nomenclature><tp:treatment-sec sec-type="Records" id="SECID0EGXAI"><title>Records.</title><p>Catchi, small stream near basecamp [<named-content xmlns:xlink="http://www.w3.org/1999/xlink" content-type="dwc:verbatimCoordinates" xlink:type="simple"><named-content content-type="geo-json" specific-use="{&#34;type&#34;:&#34;Point&#34;,&#34;coordinates&#34;:[13.251300,-13.763000]}" id="NCID0EPXAI" xlink:type="simple">-13.7630, 13.2513</named-content></named-content>, 1595 m] (MUNHAC/MB04-001066); Maylowe, inside a well [<named-content xmlns:xlink="http://www.w3.org/1999/xlink" content-type="dwc:verbatimCoordinates" xlink:type="simple"><named-content content-type="geo-json" specific-use="{&#34;type&#34;:&#34;Point&#34;,&#34;coordinates&#34;:[13.276500,-13.834900]}" id="NCID0EXXAI" xlink:type="simple">-13.8349, 13.2765</named-content></named-content>, 803 m] (MUNHAC/MB04-001067−001091).</p><fig id="F4" position="float" orientation="portrait"><object-id xmlns:xlink="http://www.w3.org/1999/xlink" content-type="doi" xlink:type="simple">10.3897/zookeys.1201.120750.figure4</object-id><object-id xmlns:xlink="http://www.w3.org/1999/xlink" content-type="arpha" xlink:type="simple">191DE1F7-39CA-5CBA-BBA3-C7E2DCDFD602</object-id><label>Figure 4.</label><caption><p><bold>a, b</bold><italic><tp:taxon-name><tp:taxon-name-part taxon-name-part-type="genus" reg="Xenopus">Xenopus</tp:taxon-name-part><tp:taxon-name-part taxon-name-part-type="species" reg="petersii">petersii</tp:taxon-name-part></tp:taxon-name></italic><bold>c</bold><italic><tp:taxon-name><tp:taxon-name-part taxon-name-part-type="genus" reg="Poyntonophrynus">Poyntonophrynus</tp:taxon-name-part><tp:taxon-name-part taxon-name-part-type="species" reg="dombensis">dombensis</tp:taxon-name-part></tp:taxon-name></italic><bold>d</bold><italic><tp:taxon-name><tp:taxon-name-part taxon-name-part-type="genus" reg="Poyntonophrynus">Poyntonophrynus</tp:taxon-name-part><tp:taxon-name-part taxon-name-part-type="species" reg="pachnodes">pachnodes</tp:taxon-name-part></tp:taxon-name></italic><bold>e</bold><italic><tp:taxon-name><tp:taxon-name-part taxon-name-part-type="genus" reg="Sclerophrys">Sclerophrys</tp:taxon-name-part><tp:taxon-name-part taxon-name-part-type="species" reg="pusilla">pusilla</tp:taxon-name-part></tp:taxon-name></italic><bold>f</bold><italic><tp:taxon-name><tp:taxon-name-part taxon-name-part-type="genus" reg="Phrynomantis">Phrynomantis</tp:taxon-name-part><tp:taxon-name-part taxon-name-part-type="species" reg="annectens">annectens</tp:taxon-name-part></tp:taxon-name></italic><bold>g</bold><italic><tp:taxon-name><tp:taxon-name-part taxon-name-part-type="genus" reg="Leptopelis">Leptopelis</tp:taxon-name-part><tp:taxon-name-part taxon-name-part-type="species" reg="anchietae">anchietae</tp:taxon-name-part></tp:taxon-name></italic><bold>h</bold><italic><tp:taxon-name><tp:taxon-name-part taxon-name-part-type="genus" reg="Phrynobatrachus">Phrynobatrachus</tp:taxon-name-part><tp:taxon-name-part taxon-name-part-type="species" reg="natalensis">natalensis</tp:taxon-name-part></tp:taxon-name></italic>. Photographs by AT (<bold>a, b, e, g, h</bold>); LMPC (<bold>c, f</bold>) and IA (<bold>d</bold>).</p></caption><graphic xmlns:xlink="http://www.w3.org/1999/xlink" xlink:href="zookeys-1201-167_article-120750__-g004.jpg" position="float" orientation="portrait" xlink:type="simple" id="oo_1048973.jpg"><uri content-type="original_file" xlink:type="simple">https://binary.pensoft.net/fig/1048973</uri></graphic></fig></tp:treatment-sec><tp:treatment-sec sec-type="comments" id="SECID0EK2AI"><title>Comments.</title><p>Traditionally considered as a subspecies of <italic><tp:taxon-name><tp:taxon-name-part taxon-name-part-type="genus" reg="Xenopus">Xenopus</tp:taxon-name-part><tp:taxon-name-part taxon-name-part-type="species" reg="laevis">laevis</tp:taxon-name-part></tp:taxon-name></italic> (Daudin, 1802), <xref ref-type="bibr" rid="B62">Furman et al. (2015)</xref> reclassified all central and western Angolan populations as <italic><tp:taxon-name><tp:taxon-name-part taxon-name-part-type="genus" reg="Xenopus">X.</tp:taxon-name-part><tp:taxon-name-part taxon-name-part-type="species" reg="petersii">petersii</tp:taxon-name-part></tp:taxon-name></italic>. <xref ref-type="bibr" rid="B60">Frétey et al. (2018)</xref> designated as lectotype of the species a specimen collected by José d’Anchieta in Benguela Province, Angola. This species is known from several localities in southwestern regions of the country (see <xref ref-type="bibr" rid="B86">Marques et al. 2018</xref>) and the Serra da Neve population is within the expected distribution range of <italic><tp:taxon-name><tp:taxon-name-part taxon-name-part-type="genus" reg="Xenopus">X.</tp:taxon-name-part><tp:taxon-name-part taxon-name-part-type="species" reg="petersii">petersii</tp:taxon-name-part></tp:taxon-name></italic> in the province.</p></tp:treatment-sec><ref-list><ref id="B62"><mixed-citation xmlns:xlink="http://www.w3.org/1999/xlink" xlink:type="simple"><person-group><name name-style="western"><surname>Furman</surname><given-names>BLS</given-names></name><name name-style="western"><surname>Bewick</surname><given-names>AJ</given-names></name><name name-style="western"><surname>Harrison</surname><given-names>TL</given-names></name><name name-style="western"><surname>Greenbaum</surname><given-names>E</given-names></name><name name-style="western"><surname>Gvozdik</surname><given-names>V</given-names></name><name name-style="western"><surname>Kusamba</surname><given-names>C</given-names></name><name name-style="western"><surname>Evans</surname><given-names>BJ</given-names></name></person-group> (<year>2015</year>) <article-title>Pan-African phylogeography of a model organism, the African clawed frog <italic><tp:taxon-name><tp:taxon-name-part taxon-name-part-type="genus">Xenopus</tp:taxon-name-part><tp:taxon-name-part taxon-name-part-type="species">laevis</tp:taxon-name-part></tp:taxon-name></italic>.</article-title><source>Molecular Ecology</source><volume>24</volume>(<issue>4</issue>): <fpage>909</fpage>–<lpage>925</lpage>. <ext-link xlink:href="10.1111/mec.13076" ext-link-type="doi" xlink:type="simple">https://doi.org/10.1111/mec.13076</ext-link></mixed-citation></ref><ref id="B60"><mixed-citation xmlns:xlink="http://www.w3.org/1999/xlink" xlink:type="simple"><person-group><name name-style="western"><surname>Frétey</surname><given-names>T</given-names></name><name name-style="western"><surname>Dewynter</surname><given-names>M</given-names></name><name name-style="western"><surname>Ohler</surname><given-names>A</given-names></name></person-group> (<year>2018</year>) <article-title>Onymotopes in zoological nomenclature: Some additional terms, with fixation of a lectonymotope for <italic><tp:taxon-name><tp:taxon-name-part taxon-name-part-type="genus">Xenopus</tp:taxon-name-part><tp:taxon-name-part taxon-name-part-type="species">petersii</tp:taxon-name-part></tp:taxon-name></italic> Bocage, 1895 (<tp:taxon-name><tp:taxon-name-part taxon-name-part-type="class">Amphibia</tp:taxon-name-part></tp:taxon-name>, <tp:taxon-name><tp:taxon-name-part taxon-name-part-type="order">Anura</tp:taxon-name-part></tp:taxon-name>).</article-title><source>Bionomina</source><volume>13</volume>(<issue>1</issue>): <fpage>37</fpage>–<lpage>50</lpage>. <ext-link xlink:href="10.11646/bionomina.13.1.3" ext-link-type="doi" xlink:type="simple">https://doi.org/10.11646/bionomina.13.1.3</ext-link></mixed-citation></ref><ref id="B86"><mixed-citation xmlns:xlink="http://www.w3.org/1999/xlink" xlink:type="simple"><person-group><name name-style="western"><surname>Marques</surname><given-names>MP</given-names></name><name name-style="western"><surname>Ceríaco</surname><given-names>LMP</given-names></name><name name-style="western"><surname>Blackburn</surname><given-names>DC</given-names></name><name name-style="western"><surname>Bauer</surname><given-names>AM</given-names></name></person-group> (<year>2018</year>) Diversity and Distribution of the Amphibians and Terrestrial Reptiles of Angola – Atlas of Historical and Bibliographic Records (1840–2017). Proceedings of the California Academy of Sciences 4(65, Supplement II): 1–501.</mixed-citation></ref></ref-list></tp:taxon-treatment>
