# Supplementary material for: ﻿An island in a sea of sand: a first checklist of the herpetofauna of the Serra da Neve inselberg, southwestern Angola
Source: Zookeys. 2024 May 14;1201:167–217. doi: 10.3897/zookeys.1201.120750 (PMC11109511; doi:10.3897/zookeys.1201.120750)
Supplement: XML Treatment for Poyntonophrynus pachnodes [file zookeys.1201.120750-treatment3.xml]

<!DOCTYPE tp:taxon-treatment
  PUBLIC "-//TaxonX//DTD Taxonomic Treatment Publishing DTD v0 20100105//EN" "tax-treatment-NSO.dtd">
<tp:taxon-treatment xmlns:tp="http://www.plazi.org/taxpub"><tp:treatment-meta><kwd-group><label>Taxon classification</label><kwd>
                  <named-content content-type="kingdom">Animalia</named-content>
                </kwd><kwd>
                  <named-content content-type="order">Anura</named-content>
                </kwd><kwd>
                  <named-content content-type="family">Bufonidae</named-content>
                </kwd></kwd-group><mixed-citation publication-type="journal"><person-group><name><surname>Marques</surname><given-names>Mariana P.</given-names></name><name><surname>Parrinha</surname><given-names>Diogo</given-names></name><name><surname>Lopes-Lima</surname><given-names>Manuel</given-names></name><name><surname>Tiutenko</surname><given-names>Arthur</given-names></name><name><surname>Bauer</surname><given-names>Aaron M.</given-names></name><name><surname>Ceríaco</surname><given-names>Luis M. P.</given-names></name></person-group><article-title>﻿An island in a sea of sand: a first checklist of the herpetofauna of the Serra da Neve inselberg, southwestern Angola</article-title><source>Zookeys</source><day>14</day><month>05</month><year>2024</year><volume>1201</volume><fpage>167</fpage><lpage>217</lpage><pub-id pub-id-type="doi">10.3897/zookeys.1201.120750</pub-id></mixed-citation></tp:treatment-meta><tp:nomenclature><label>﻿</label><tp:taxon-name>
                <object-id xmlns:xlink="http://www.w3.org/1999/xlink" content-type="arpha" xlink:type="simple">BE017F6C-6D5E-561B-8D7D-9D5D84281855</object-id>
                <tp:taxon-name-part taxon-name-part-type="genus" reg="Poyntonophrynus">Poyntonophrynus</tp:taxon-name-part>
                <tp:taxon-name-part taxon-name-part-type="species" reg="pachnodes">pachnodes</tp:taxon-name-part>
              </tp:taxon-name><tp:taxon-authority>Ceríaco, Marques, Bandeira, Agarwal, Stanley, Bauer, Heinicke &amp; Blackburn, 2018</tp:taxon-authority><xref ref-type="fig" rid="F4">Fig. 4d</xref></tp:nomenclature><tp:treatment-sec sec-type="Records" id="SECID0ELCBI"><title>Records.</title><p>Basecamp 1 [<named-content xmlns:xlink="http://www.w3.org/1999/xlink" content-type="dwc:verbatimCoordinates" xlink:type="simple"><named-content content-type="geo-json" specific-use="{&#34;type&#34;:&#34;Point&#34;,&#34;coordinates&#34;:[13.259000,-13.777000]}" id="NCID0EUCBI" xlink:type="simple">-13.7770, 13.259</named-content></named-content>, 1488 m] (<named-content xmlns:xlink="http://www.w3.org/1999/xlink" content-type="dwc:institutional_code" xlink:title="Florida Museum of Natural History" xlink:href="http://grbio.org/institution/florida-museum-natural-history" xlink:type="simple">UF</named-content> 184183, 184184, 190278, 190279; <named-content xmlns:xlink="http://www.w3.org/1999/xlink" content-type="dwc:institutional_code" xlink:title="California Academy of Sciences" xlink:href="http://grbio.org/institution/california-academy-sciences" xlink:type="simple">CAS</named-content> 262730, <abbrev xmlns:xlink="http://www.w3.org/1999/xlink" xlink:title="Instituto Nacional da Biodiversidade e Áreas de Conservação" id="ABBRID0EBDBI" xlink:type="simple">INBAC</abbrev>/AMB 10209; <abbrev xmlns:xlink="http://www.w3.org/1999/xlink" xlink:title="Instituto Nacional da Biodiversidade e Áreas de Conservação" id="ABBRID0EFDBI" xlink:type="simple">INBAC</abbrev>/LMPC 1262–1264; MUHNAC/MB04-000999, 001092).</p></tp:treatment-sec><tp:treatment-sec sec-type="comments" id="SECID0EJDBI"><title>Comments.</title><p>This recently described species is only known from Serra da Neve and considered a strict endemic (<xref ref-type="bibr" rid="B34">Ceríaco et al. 2018</xref>; <xref ref-type="bibr" rid="B2">Baptista et al. 2023</xref>). Additional material for this species was collected from the type locality by the second expedition to the inselberg in 2019. This highland specialist was found in an area with moist soil under leaf-litter and rocks, at elevations greater than 1000 m. Recent research by <xref ref-type="bibr" rid="B2">Baptista et al. (2023)</xref> provided new data regarding the phylogenetic relationship of this Serra da Neve endemic, indicating that it is closely related to the arid-adapted <italic><tp:taxon-name><tp:taxon-name-part taxon-name-part-type="genus" reg="Poyntonophrynus">P.</tp:taxon-name-part><tp:taxon-name-part taxon-name-part-type="species" reg="dombensis">dombensis</tp:taxon-name-part></tp:taxon-name></italic> and <italic><tp:taxon-name><tp:taxon-name-part taxon-name-part-type="genus" reg="Poyntonophrynus">P.</tp:taxon-name-part><tp:taxon-name-part taxon-name-part-type="species" reg="damaranus">damaranus</tp:taxon-name-part></tp:taxon-name></italic>.</p><sec sec-type="Genus Sclerophrys Tschudi, 1838" id="SECID0EREBI"><title>Genus <italic><tp:taxon-name><tp:taxon-name-part taxon-name-part-type="genus" reg="Sclerophrys">Sclerophrys</tp:taxon-name-part></tp:taxon-name></italic> Tschudi, 1838</title></sec></tp:treatment-sec><tp:treatment-sec><!--Section generated to contain objects referenced in tp:taxon-treatment.--><fig id="F4" position="float" orientation="portrait"><object-id xmlns:xlink="http://www.w3.org/1999/xlink" content-type="doi" xlink:type="simple">10.3897/zookeys.1201.120750.figure4</object-id><object-id xmlns:xlink="http://www.w3.org/1999/xlink" content-type="arpha" xlink:type="simple">191DE1F7-39CA-5CBA-BBA3-C7E2DCDFD602</object-id><label>Figure 4.</label><caption><p><bold>a, b</bold><italic><tp:taxon-name><tp:taxon-name-part taxon-name-part-type="genus" reg="Xenopus">Xenopus</tp:taxon-name-part><tp:taxon-name-part taxon-name-part-type="species" reg="petersii">petersii</tp:taxon-name-part></tp:taxon-name></italic><bold>c</bold><italic><tp:taxon-name><tp:taxon-name-part taxon-name-part-type="genus" reg="Poyntonophrynus">Poyntonophrynus</tp:taxon-name-part><tp:taxon-name-part taxon-name-part-type="species" reg="dombensis">dombensis</tp:taxon-name-part></tp:taxon-name></italic><bold>d</bold><italic><tp:taxon-name><tp:taxon-name-part taxon-name-part-type="genus" reg="Poyntonophrynus">Poyntonophrynus</tp:taxon-name-part><tp:taxon-name-part taxon-name-part-type="species" reg="pachnodes">pachnodes</tp:taxon-name-part></tp:taxon-name></italic><bold>e</bold><italic><tp:taxon-name><tp:taxon-name-part taxon-name-part-type="genus" reg="Sclerophrys">Sclerophrys</tp:taxon-name-part><tp:taxon-name-part taxon-name-part-type="species" reg="pusilla">pusilla</tp:taxon-name-part></tp:taxon-name></italic><bold>f</bold><italic><tp:taxon-name><tp:taxon-name-part taxon-name-part-type="genus" reg="Phrynomantis">Phrynomantis</tp:taxon-name-part><tp:taxon-name-part taxon-name-part-type="species" reg="annectens">annectens</tp:taxon-name-part></tp:taxon-name></italic><bold>g</bold><italic><tp:taxon-name><tp:taxon-name-part taxon-name-part-type="genus" reg="Leptopelis">Leptopelis</tp:taxon-name-part><tp:taxon-name-part taxon-name-part-type="species" reg="anchietae">anchietae</tp:taxon-name-part></tp:taxon-name></italic><bold>h</bold><italic><tp:taxon-name><tp:taxon-name-part taxon-name-part-type="genus" reg="Phrynobatrachus">Phrynobatrachus</tp:taxon-name-part><tp:taxon-name-part taxon-name-part-type="species" reg="natalensis">natalensis</tp:taxon-name-part></tp:taxon-name></italic>. Photographs by AT (<bold>a, b, e, g, h</bold>); LMPC (<bold>c, f</bold>) and IA (<bold>d</bold>).</p></caption><graphic xmlns:xlink="http://www.w3.org/1999/xlink" xlink:href="zookeys-1201-167_article-120750__-g004.jpg" position="float" orientation="portrait" xlink:type="simple" id="oo_1048973.jpg"><uri content-type="original_file" xlink:type="simple">https://binary.pensoft.net/fig/1048973</uri></graphic></fig></tp:treatment-sec><ref-list><ref id="B34"><mixed-citation xmlns:xlink="http://www.w3.org/1999/xlink" xlink:type="simple"><person-group><name name-style="western"><surname>Ceríaco</surname><given-names>LMP</given-names></name><name name-style="western"><surname>Marques</surname><given-names>MP</given-names></name><name name-style="western"><surname>Bandeira</surname><given-names>S</given-names></name><name name-style="western"><surname>Agarwal</surname><given-names>I</given-names></name><name name-style="western"><surname>Stanley</surname><given-names>EL</given-names></name><name name-style="western"><surname>Bauer</surname><given-names>AM</given-names></name><name name-style="western"><surname>Heinicke</surname><given-names>MP</given-names></name><name name-style="western"><surname>Blackburn</surname><given-names>DC</given-names></name></person-group> (<year>2018</year>) <article-title>A new earless species of <italic><tp:taxon-name><tp:taxon-name-part taxon-name-part-type="genus">Poyntonophrynus</tp:taxon-name-part></tp:taxon-name></italic> (<tp:taxon-name><tp:taxon-name-part taxon-name-part-type="order">Anura</tp:taxon-name-part></tp:taxon-name>, <tp:taxon-name><tp:taxon-name-part taxon-name-part-type="family">Bufonidae</tp:taxon-name-part></tp:taxon-name>) from the Serra da Neve Inselberg, Namibe Province, Angola.</article-title><source>ZooKeys</source><volume>780</volume>: <fpage>109</fpage>–<lpage>136</lpage>. <ext-link xlink:href="10.3897/zookeys.780.25859" ext-link-type="doi" xlink:type="simple">https://doi.org/10.3897/zookeys.780.25859</ext-link></mixed-citation></ref><ref id="B2"><mixed-citation xmlns:xlink="http://www.w3.org/1999/xlink" xlink:type="simple"><person-group><name name-style="western"><surname>Baptista</surname><given-names>NL</given-names></name><name name-style="western"><surname>Pinto</surname><given-names>PV</given-names></name><name name-style="western"><surname>Keates</surname><given-names>C</given-names></name><name name-style="western"><surname>Lobón-Rovira</surname><given-names>J</given-names></name><name name-style="western"><surname>Edwards</surname><given-names>S</given-names></name><name name-style="western"><surname>Rodel</surname><given-names>M-O</given-names></name></person-group> (<year>2023</year>) <article-title>Two new <italic><tp:taxon-name><tp:taxon-name-part taxon-name-part-type="genus">Poyntonophrynus</tp:taxon-name-part></tp:taxon-name></italic> species (<tp:taxon-name><tp:taxon-name-part taxon-name-part-type="order">Anura</tp:taxon-name-part></tp:taxon-name>: <tp:taxon-name><tp:taxon-name-part taxon-name-part-type="family">Bufonidae</tp:taxon-name-part></tp:taxon-name>) highlight the importance of Angolan centers of endemism.</article-title><source>Vertebrate Zoology</source><volume>73</volume>: <fpage>991</fpage>–<lpage>1031</lpage>. <ext-link xlink:href="10.3897/vz.73.e103935" ext-link-type="doi" xlink:type="simple">https://doi.org/10.3897/vz.73.e103935</ext-link></mixed-citation></ref></ref-list></tp:taxon-treatment>
