# Supplementary material for: ﻿An island in a sea of sand: a first checklist of the herpetofauna of the Serra da Neve inselberg, southwestern Angola
Source: Zookeys. 2024 May 14;1201:167–217. doi: 10.3897/zookeys.1201.120750 (PMC11109511; doi:10.3897/zookeys.1201.120750)
Supplement: XML Treatment for Sclerophrys pusilla [file zookeys.1201.120750-treatment4.xml]

<!DOCTYPE tp:taxon-treatment
  PUBLIC "-//TaxonX//DTD Taxonomic Treatment Publishing DTD v0 20100105//EN" "tax-treatment-NSO.dtd">
<tp:taxon-treatment xmlns:tp="http://www.plazi.org/taxpub"><tp:treatment-meta><kwd-group><label>Taxon classification</label><kwd>
                  <named-content content-type="kingdom">Animalia</named-content>
                </kwd><kwd>
                  <named-content content-type="order">Anura</named-content>
                </kwd><kwd>
                  <named-content content-type="family">Bufonidae</named-content>
                </kwd></kwd-group><mixed-citation publication-type="journal"><person-group><name><surname>Marques</surname><given-names>Mariana P.</given-names></name><name><surname>Parrinha</surname><given-names>Diogo</given-names></name><name><surname>Lopes-Lima</surname><given-names>Manuel</given-names></name><name><surname>Tiutenko</surname><given-names>Arthur</given-names></name><name><surname>Bauer</surname><given-names>Aaron M.</given-names></name><name><surname>Ceríaco</surname><given-names>Luis M. P.</given-names></name></person-group><article-title>﻿An island in a sea of sand: a first checklist of the herpetofauna of the Serra da Neve inselberg, southwestern Angola</article-title><source>Zookeys</source><day>14</day><month>05</month><year>2024</year><volume>1201</volume><fpage>167</fpage><lpage>217</lpage><pub-id pub-id-type="doi">10.3897/zookeys.1201.120750</pub-id></mixed-citation></tp:treatment-meta><tp:nomenclature><label>﻿</label><tp:taxon-name>
                <object-id xmlns:xlink="http://www.w3.org/1999/xlink" content-type="arpha" xlink:type="simple">BF75E64E-8767-5085-BCA5-F22DDC4FB4BF</object-id>
                <tp:taxon-name-part taxon-name-part-type="genus" reg="Sclerophrys">Sclerophrys</tp:taxon-name-part>
                <tp:taxon-name-part taxon-name-part-type="species" reg="pusilla">pusilla</tp:taxon-name-part>
              </tp:taxon-name><tp:taxon-authority>(Mertens, 1937)</tp:taxon-authority><xref ref-type="fig" rid="F4">Fig. 4e</xref></tp:nomenclature><tp:treatment-sec sec-type="Records" id="SECID0EGGBI"><title>Records.</title><p>Basecamp 1 [<named-content xmlns:xlink="http://www.w3.org/1999/xlink" content-type="dwc:verbatimCoordinates" xlink:type="simple"><named-content content-type="geo-json" specific-use="{&#34;type&#34;:&#34;Point&#34;,&#34;coordinates&#34;:[13.259100,-13.777000]}" id="NCID0EPGBI" xlink:type="simple">-13.7770, 13.2591</named-content></named-content>, 1488 m] (<named-content xmlns:xlink="http://www.w3.org/1999/xlink" content-type="dwc:institutional_code" xlink:title="California Academy of Sciences" xlink:href="http://grbio.org/institution/california-academy-sciences" xlink:type="simple">CAS</named-content> 263036, 263037; <abbrev xmlns:xlink="http://www.w3.org/1999/xlink" xlink:title="Instituto Nacional da Biodiversidade e Áreas de Conservação" id="ABBRID0EYGBI" xlink:type="simple">INBAC</abbrev>/AMB 10206); vic. N’Dolondolo [<named-content xmlns:xlink="http://www.w3.org/1999/xlink" content-type="dwc:verbatimCoordinates" xlink:type="simple"><named-content content-type="geo-json" specific-use="{&#34;type&#34;:&#34;Point&#34;,&#34;coordinates&#34;:[13.135200,-13.808700]}" id="NCID0E6GBI" xlink:type="simple">-13.8087, 13.1352</named-content></named-content>, 731 m] (<named-content xmlns:xlink="http://www.w3.org/1999/xlink" content-type="dwc:institutional_code" xlink:title="California Academy of Sciences" xlink:href="http://grbio.org/institution/california-academy-sciences" xlink:type="simple">CAS</named-content> 263025, 263030); N’Dolondolo [<named-content xmlns:xlink="http://www.w3.org/1999/xlink" content-type="dwc:verbatimCoordinates" xlink:type="simple"><named-content content-type="geo-json" specific-use="{&#34;type&#34;:&#34;Point&#34;,&#34;coordinates&#34;:[13.136200,-13.813300]}" id="NCID0ELHBI" xlink:type="simple">-13.8133, 13.1362</named-content></named-content>, 593 m] (<named-content xmlns:xlink="http://www.w3.org/1999/xlink" content-type="dwc:institutional_code" xlink:title="Florida Museum of Natural History" xlink:href="http://grbio.org/institution/florida-museum-natural-history" xlink:type="simple">UF</named-content> 187174); Maylowe [<named-content xmlns:xlink="http://www.w3.org/1999/xlink" content-type="dwc:verbatimCoordinates" xlink:type="simple"><named-content content-type="geo-json" specific-use="{&#34;type&#34;:&#34;Point&#34;,&#34;coordinates&#34;:[13.276700,-13.834200]}" id="NCID0EXHBI" xlink:type="simple">-13.8342, 13.2767</named-content></named-content>, 803 m] (<named-content xmlns:xlink="http://www.w3.org/1999/xlink" content-type="dwc:institutional_code" xlink:title="Florida Museum of Natural History" xlink:href="http://grbio.org/institution/florida-museum-natural-history" xlink:type="simple">UF</named-content> 190289; MUNHAC/MB04-001093); 2 km N of Maylowe [<named-content xmlns:xlink="http://www.w3.org/1999/xlink" content-type="dwc:verbatimCoordinates" xlink:type="simple"><named-content content-type="geo-json" specific-use="{&#34;type&#34;:&#34;Point&#34;,&#34;coordinates&#34;:[13.262500,-13.828000]}" id="NCID0EDIBI" xlink:type="simple">-13.8280, 13.2625</named-content></named-content>, 820 m] (MUNHAC/MB04-001094).</p></tp:treatment-sec><tp:treatment-sec sec-type="comments" id="SECID0EIIBI"><title>Comments.</title><p>The species has a wide distributional range in central and southern Angola (<xref ref-type="bibr" rid="B86">Marques et al. 2018</xref>). The Angolan population was for some time treated as <italic><tp:taxon-name><tp:taxon-name-part taxon-name-part-type="genus" reg="Sclerophrys">Sclerophrys</tp:taxon-name-part><tp:taxon-name-part taxon-name-part-type="species" reg="maculata">maculata</tp:taxon-name-part></tp:taxon-name></italic> (Hallowell, 1854), until <xref ref-type="bibr" rid="B111">Poynton et al. (2016)</xref> established that <italic><tp:taxon-name><tp:taxon-name-part taxon-name-part-type="genus" reg="Sclerophrys">S.</tp:taxon-name-part><tp:taxon-name-part taxon-name-part-type="species" reg="maculata">maculata</tp:taxon-name-part></tp:taxon-name></italic> is restricted to West Africa, while <italic><tp:taxon-name><tp:taxon-name-part taxon-name-part-type="genus" reg="Sclerophrys">S.</tp:taxon-name-part><tp:taxon-name-part taxon-name-part-type="species" reg="pusilla">pusilla</tp:taxon-name-part></tp:taxon-name></italic> is mainly distributed across eastern and southern Africa, including Angola. This species is common in Serra da Neve and its surroundings. It is usually found near leaf litter.</p></tp:treatment-sec><tp:treatment-sec><!--Section generated to contain objects referenced in tp:taxon-treatment.--><fig id="F4" position="float" orientation="portrait"><object-id xmlns:xlink="http://www.w3.org/1999/xlink" content-type="doi" xlink:type="simple">10.3897/zookeys.1201.120750.figure4</object-id><object-id xmlns:xlink="http://www.w3.org/1999/xlink" content-type="arpha" xlink:type="simple">191DE1F7-39CA-5CBA-BBA3-C7E2DCDFD602</object-id><label>Figure 4.</label><caption><p><bold>a, b</bold><italic><tp:taxon-name><tp:taxon-name-part taxon-name-part-type="genus" reg="Xenopus">Xenopus</tp:taxon-name-part><tp:taxon-name-part taxon-name-part-type="species" reg="petersii">petersii</tp:taxon-name-part></tp:taxon-name></italic><bold>c</bold><italic><tp:taxon-name><tp:taxon-name-part taxon-name-part-type="genus" reg="Poyntonophrynus">Poyntonophrynus</tp:taxon-name-part><tp:taxon-name-part taxon-name-part-type="species" reg="dombensis">dombensis</tp:taxon-name-part></tp:taxon-name></italic><bold>d</bold><italic><tp:taxon-name><tp:taxon-name-part taxon-name-part-type="genus" reg="Poyntonophrynus">Poyntonophrynus</tp:taxon-name-part><tp:taxon-name-part taxon-name-part-type="species" reg="pachnodes">pachnodes</tp:taxon-name-part></tp:taxon-name></italic><bold>e</bold><italic><tp:taxon-name><tp:taxon-name-part taxon-name-part-type="genus" reg="Sclerophrys">Sclerophrys</tp:taxon-name-part><tp:taxon-name-part taxon-name-part-type="species" reg="pusilla">pusilla</tp:taxon-name-part></tp:taxon-name></italic><bold>f</bold><italic><tp:taxon-name><tp:taxon-name-part taxon-name-part-type="genus" reg="Phrynomantis">Phrynomantis</tp:taxon-name-part><tp:taxon-name-part taxon-name-part-type="species" reg="annectens">annectens</tp:taxon-name-part></tp:taxon-name></italic><bold>g</bold><italic><tp:taxon-name><tp:taxon-name-part taxon-name-part-type="genus" reg="Leptopelis">Leptopelis</tp:taxon-name-part><tp:taxon-name-part taxon-name-part-type="species" reg="anchietae">anchietae</tp:taxon-name-part></tp:taxon-name></italic><bold>h</bold><italic><tp:taxon-name><tp:taxon-name-part taxon-name-part-type="genus" reg="Phrynobatrachus">Phrynobatrachus</tp:taxon-name-part><tp:taxon-name-part taxon-name-part-type="species" reg="natalensis">natalensis</tp:taxon-name-part></tp:taxon-name></italic>. Photographs by AT (<bold>a, b, e, g, h</bold>); LMPC (<bold>c, f</bold>) and IA (<bold>d</bold>).</p></caption><graphic xmlns:xlink="http://www.w3.org/1999/xlink" xlink:href="zookeys-1201-167_article-120750__-g004.jpg" position="float" orientation="portrait" xlink:type="simple" id="oo_1048973.jpg"><uri content-type="original_file" xlink:type="simple">https://binary.pensoft.net/fig/1048973</uri></graphic></fig></tp:treatment-sec><ref-list><ref id="B86"><mixed-citation xmlns:xlink="http://www.w3.org/1999/xlink" xlink:type="simple"><person-group><name name-style="western"><surname>Marques</surname><given-names>MP</given-names></name><name name-style="western"><surname>Ceríaco</surname><given-names>LMP</given-names></name><name name-style="western"><surname>Blackburn</surname><given-names>DC</given-names></name><name name-style="western"><surname>Bauer</surname><given-names>AM</given-names></name></person-group> (<year>2018</year>) Diversity and Distribution of the Amphibians and Terrestrial Reptiles of Angola – Atlas of Historical and Bibliographic Records (1840–2017). Proceedings of the California Academy of Sciences 4(65, Supplement II): 1–501.</mixed-citation></ref><ref id="B111"><mixed-citation xmlns:xlink="http://www.w3.org/1999/xlink" xlink:type="simple"><person-group><name name-style="western"><surname>Poynton</surname><given-names>JC</given-names></name><name name-style="western"><surname>Loader</surname><given-names>SP</given-names></name><name name-style="western"><surname>Conradie</surname><given-names>W</given-names></name><name name-style="western"><surname>Rödel</surname><given-names>M-O</given-names></name><name name-style="western"><surname>Liedtke</surname><given-names>HC</given-names></name></person-group> (<year>2016</year>) <article-title>Designation and description of a neotype of <italic><tp:taxon-name><tp:taxon-name-part taxon-name-part-type="genus">Sclerophrys</tp:taxon-name-part><tp:taxon-name-part taxon-name-part-type="species">maculata</tp:taxon-name-part></tp:taxon-name></italic> (Hallowell, 1854), and reinstatement of <italic><tp:taxon-name><tp:taxon-name-part taxon-name-part-type="genus">S.</tp:taxon-name-part><tp:taxon-name-part taxon-name-part-type="species">pusilla</tp:taxon-name-part></tp:taxon-name></italic> (Mertens, 1837) (<tp:taxon-name><tp:taxon-name-part taxon-name-part-type="class">Amphibia</tp:taxon-name-part></tp:taxon-name>: <tp:taxon-name><tp:taxon-name-part taxon-name-part-type="order">Anura</tp:taxon-name-part></tp:taxon-name>: <tp:taxon-name><tp:taxon-name-part taxon-name-part-type="family">Bufonidae</tp:taxon-name-part></tp:taxon-name>).</article-title><source>Zootaxa</source><volume>4098</volume>(<issue>1</issue>): <fpage>73</fpage>–<lpage>91</lpage>. <ext-link xlink:href="10.11646/zootaxa.4098.1.3" ext-link-type="doi" xlink:type="simple">https://doi.org/10.11646/zootaxa.4098.1.3</ext-link></mixed-citation></ref></ref-list></tp:taxon-treatment>
