# Supplementary material for: ﻿An island in a sea of sand: a first checklist of the herpetofauna of the Serra da Neve inselberg, southwestern Angola
Source: Zookeys. 2024 May 14;1201:167–217. doi: 10.3897/zookeys.1201.120750 (PMC11109511; doi:10.3897/zookeys.1201.120750)
Supplement: XML Treatment for Phrynomantis annectens [file zookeys.1201.120750-treatment5.xml]

<!DOCTYPE tp:taxon-treatment
  PUBLIC "-//TaxonX//DTD Taxonomic Treatment Publishing DTD v0 20100105//EN" "tax-treatment-NSO.dtd">
<tp:taxon-treatment xmlns:tp="http://www.plazi.org/taxpub"><tp:treatment-meta><kwd-group><label>Taxon classification</label><kwd>
                  <named-content content-type="kingdom">Animalia</named-content>
                </kwd><kwd>
                  <named-content content-type="order">Anura</named-content>
                </kwd><kwd>
                  <named-content content-type="family">Microhylidae</named-content>
                </kwd></kwd-group><mixed-citation publication-type="journal"><person-group><name><surname>Marques</surname><given-names>Mariana P.</given-names></name><name><surname>Parrinha</surname><given-names>Diogo</given-names></name><name><surname>Lopes-Lima</surname><given-names>Manuel</given-names></name><name><surname>Tiutenko</surname><given-names>Arthur</given-names></name><name><surname>Bauer</surname><given-names>Aaron M.</given-names></name><name><surname>Ceríaco</surname><given-names>Luis M. P.</given-names></name></person-group><article-title>﻿An island in a sea of sand: a first checklist of the herpetofauna of the Serra da Neve inselberg, southwestern Angola</article-title><source>Zookeys</source><day>14</day><month>05</month><year>2024</year><volume>1201</volume><fpage>167</fpage><lpage>217</lpage><pub-id pub-id-type="doi">10.3897/zookeys.1201.120750</pub-id></mixed-citation></tp:treatment-meta><tp:nomenclature><label>﻿</label><tp:taxon-name>
                <object-id xmlns:xlink="http://www.w3.org/1999/xlink" content-type="arpha" xlink:type="simple">667A0A6B-96E1-5FFB-8DBA-EBF4D94F3E85</object-id>
                <tp:taxon-name-part taxon-name-part-type="genus" reg="Phrynomantis">Phrynomantis</tp:taxon-name-part>
                <tp:taxon-name-part taxon-name-part-type="species" reg="annectens">annectens</tp:taxon-name-part>
              </tp:taxon-name><tp:taxon-authority>Werner, 1910</tp:taxon-authority><xref ref-type="fig" rid="F4">Fig. 4f</xref></tp:nomenclature><tp:treatment-sec sec-type="Records" id="SECID0EWLBI"><title>Records.</title><p>N’Dolondolo [<named-content xmlns:xlink="http://www.w3.org/1999/xlink" content-type="dwc:verbatimCoordinates" xlink:type="simple"><named-content content-type="geo-json" specific-use="{&#34;type&#34;:&#34;Point&#34;,&#34;coordinates&#34;:[13.136200,-13.800400]}" id="NCID0E6LBI" xlink:type="simple">-13.8004, 13.1362</named-content></named-content>, 897 m] (<named-content xmlns:xlink="http://www.w3.org/1999/xlink" content-type="dwc:institutional_code" xlink:title="Florida Museum of Natural History" xlink:href="http://grbio.org/institution/florida-museum-natural-history" xlink:type="simple">UF</named-content> 187250, 187251; <abbrev xmlns:xlink="http://www.w3.org/1999/xlink" xlink:title="Instituto Nacional da Biodiversidade e Áreas de Conservação" id="ABBRID0EIMBI" xlink:type="simple">INBAC</abbrev>/AMB 10344); Maylowe [<named-content xmlns:xlink="http://www.w3.org/1999/xlink" content-type="dwc:verbatimCoordinates" xlink:type="simple"><named-content content-type="geo-json" specific-use="{&#34;type&#34;:&#34;Point&#34;,&#34;coordinates&#34;:[13.276700,-13.834200]}" id="NCID0EPMBI" xlink:type="simple">-13.8342, 13.2767</named-content></named-content>, 803 m] (<named-content xmlns:xlink="http://www.w3.org/1999/xlink" content-type="dwc:institutional_code" xlink:title="Florida Museum of Natural History" xlink:href="http://grbio.org/institution/florida-museum-natural-history" xlink:type="simple">UF</named-content> 190275).</p></tp:treatment-sec><tp:treatment-sec sec-type="comments" id="SECID0EYMBI"><title>Comments.</title><p>Endemic to southwestern Africa from southwestern Angola southwards through Namibia to the arid regions of northern South Africa (<xref ref-type="bibr" rid="B86">Marques et al. 2018</xref>; <xref ref-type="bibr" rid="B44">Channing and Rödel 2019</xref>). In Angola, <italic><tp:taxon-name><tp:taxon-name-part taxon-name-part-type="genus" reg="Phrynomantis">P.</tp:taxon-name-part><tp:taxon-name-part taxon-name-part-type="species" reg="annectens">annectens</tp:taxon-name-part></tp:taxon-name></italic> is restricted to the coastal lowlands of the country (<xref ref-type="bibr" rid="B86">Marques et al. 2018</xref>). The species is frequently associated with inselbergs and other rocky outcrops in arid regions (<xref ref-type="bibr" rid="B41">Channing 2001</xref>; <xref ref-type="bibr" rid="B44">Channing and Rödel 2019</xref>). Our specimens were found inside crevices at the base of Serra da Neve. <xref ref-type="bibr" rid="B38">Ceríaco et al. (2021)</xref> discussed the taxonomic and nomenclatural history of <italic><tp:taxon-name><tp:taxon-name-part taxon-name-part-type="genus" reg="Phrynomantis">P.</tp:taxon-name-part><tp:taxon-name-part taxon-name-part-type="species" reg="annectens">annectens</tp:taxon-name-part></tp:taxon-name></italic> and provided an additional record for the country.</p></tp:treatment-sec><tp:treatment-sec><!--Section generated to contain objects referenced in tp:taxon-treatment.--><fig id="F4" position="float" orientation="portrait"><object-id xmlns:xlink="http://www.w3.org/1999/xlink" content-type="doi" xlink:type="simple">10.3897/zookeys.1201.120750.figure4</object-id><object-id xmlns:xlink="http://www.w3.org/1999/xlink" content-type="arpha" xlink:type="simple">191DE1F7-39CA-5CBA-BBA3-C7E2DCDFD602</object-id><label>Figure 4.</label><caption><p><bold>a, b</bold><italic><tp:taxon-name><tp:taxon-name-part taxon-name-part-type="genus" reg="Xenopus">Xenopus</tp:taxon-name-part><tp:taxon-name-part taxon-name-part-type="species" reg="petersii">petersii</tp:taxon-name-part></tp:taxon-name></italic><bold>c</bold><italic><tp:taxon-name><tp:taxon-name-part taxon-name-part-type="genus" reg="Poyntonophrynus">Poyntonophrynus</tp:taxon-name-part><tp:taxon-name-part taxon-name-part-type="species" reg="dombensis">dombensis</tp:taxon-name-part></tp:taxon-name></italic><bold>d</bold><italic><tp:taxon-name><tp:taxon-name-part taxon-name-part-type="genus" reg="Poyntonophrynus">Poyntonophrynus</tp:taxon-name-part><tp:taxon-name-part taxon-name-part-type="species" reg="pachnodes">pachnodes</tp:taxon-name-part></tp:taxon-name></italic><bold>e</bold><italic><tp:taxon-name><tp:taxon-name-part taxon-name-part-type="genus" reg="Sclerophrys">Sclerophrys</tp:taxon-name-part><tp:taxon-name-part taxon-name-part-type="species" reg="pusilla">pusilla</tp:taxon-name-part></tp:taxon-name></italic><bold>f</bold><italic><tp:taxon-name><tp:taxon-name-part taxon-name-part-type="genus" reg="Phrynomantis">Phrynomantis</tp:taxon-name-part><tp:taxon-name-part taxon-name-part-type="species" reg="annectens">annectens</tp:taxon-name-part></tp:taxon-name></italic><bold>g</bold><italic><tp:taxon-name><tp:taxon-name-part taxon-name-part-type="genus" reg="Leptopelis">Leptopelis</tp:taxon-name-part><tp:taxon-name-part taxon-name-part-type="species" reg="anchietae">anchietae</tp:taxon-name-part></tp:taxon-name></italic><bold>h</bold><italic><tp:taxon-name><tp:taxon-name-part taxon-name-part-type="genus" reg="Phrynobatrachus">Phrynobatrachus</tp:taxon-name-part><tp:taxon-name-part taxon-name-part-type="species" reg="natalensis">natalensis</tp:taxon-name-part></tp:taxon-name></italic>. Photographs by AT (<bold>a, b, e, g, h</bold>); LMPC (<bold>c, f</bold>) and IA (<bold>d</bold>).</p></caption><graphic xmlns:xlink="http://www.w3.org/1999/xlink" xlink:href="zookeys-1201-167_article-120750__-g004.jpg" position="float" orientation="portrait" xlink:type="simple" id="oo_1048973.jpg"><uri content-type="original_file" xlink:type="simple">https://binary.pensoft.net/fig/1048973</uri></graphic></fig></tp:treatment-sec><ref-list><ref id="B86"><mixed-citation xmlns:xlink="http://www.w3.org/1999/xlink" xlink:type="simple"><person-group><name name-style="western"><surname>Marques</surname><given-names>MP</given-names></name><name name-style="western"><surname>Ceríaco</surname><given-names>LMP</given-names></name><name name-style="western"><surname>Blackburn</surname><given-names>DC</given-names></name><name name-style="western"><surname>Bauer</surname><given-names>AM</given-names></name></person-group> (<year>2018</year>) Diversity and Distribution of the Amphibians and Terrestrial Reptiles of Angola – Atlas of Historical and Bibliographic Records (1840–2017). Proceedings of the California Academy of Sciences 4(65, Supplement II): 1–501.</mixed-citation></ref><ref id="B44"><mixed-citation xmlns:xlink="http://www.w3.org/1999/xlink" xlink:type="simple"><person-group><name name-style="western"><surname>Channing</surname><given-names>A</given-names></name><name name-style="western"><surname>Rödel</surname><given-names>M-O</given-names></name></person-group> (<year>2019</year>) <source>Field guide to the frogs and other amphibians of Africa.</source><publisher-name>Struik Nature</publisher-name>, <publisher-loc>Cape Town</publisher-loc>, <size units="page">408 pp</size>.</mixed-citation></ref><ref id="B41"><mixed-citation xmlns:xlink="http://www.w3.org/1999/xlink" xlink:type="simple"><person-group><name name-style="western"><surname>Channing</surname><given-names>A</given-names></name></person-group> (<year>2001</year>) <source>Amphibians of Central and Southern Africa.</source><publisher-name>Cornell University Press</publisher-name>, <publisher-loc>Ithaca, New York</publisher-loc>, <size units="page">470 pp</size>. <ext-link xlink:href="10.7591/9781501733697" ext-link-type="doi" xlink:type="simple">https://doi.org/10.7591/9781501733697</ext-link></mixed-citation></ref><ref id="B38"><mixed-citation xmlns:xlink="http://www.w3.org/1999/xlink" xlink:type="simple"><person-group><name name-style="western"><surname>Ceríaco</surname><given-names>LMP</given-names></name><name name-style="western"><surname>Santos</surname><given-names>B</given-names></name><name name-style="western"><surname>Marques</surname><given-names>MP</given-names></name><name name-style="western"><surname>Bauer</surname><given-names>AM</given-names></name><name name-style="western"><surname>Tiutenko</surname><given-names>A</given-names></name></person-group> (<year>2021</year>) <article-title>Citizen Science medias meets specimens in old formalin filled jars: A new species of Banded Rubber Frog, genus <italic><tp:taxon-name><tp:taxon-name-part taxon-name-part-type="genus">Phrynomantis</tp:taxon-name-part></tp:taxon-name></italic> (<tp:taxon-name><tp:taxon-name-part taxon-name-part-type="order">Anura</tp:taxon-name-part></tp:taxon-name>: Mycrohylidae) from Angola.</article-title><source>Alytes</source><volume>38</volume>(<issue>1–4</issue>): <fpage>18</fpage>–<lpage>48</lpage>.</mixed-citation></ref></ref-list></tp:taxon-treatment>
