# Supplementary material for: ﻿An island in a sea of sand: a first checklist of the herpetofauna of the Serra da Neve inselberg, southwestern Angola
Source: Zookeys. 2024 May 14;1201:167–217. doi: 10.3897/zookeys.1201.120750 (PMC11109511; doi:10.3897/zookeys.1201.120750)
Supplement: XML Treatment for Ptychadena anchietae [file zookeys.1201.120750-treatment7.xml]

<!DOCTYPE tp:taxon-treatment
  PUBLIC "-//TaxonX//DTD Taxonomic Treatment Publishing DTD v0 20100105//EN" "tax-treatment-NSO.dtd">
<tp:taxon-treatment xmlns:tp="http://www.plazi.org/taxpub"><tp:treatment-meta><kwd-group><label>Taxon classification</label><kwd>
                  <named-content content-type="kingdom">Animalia</named-content>
                </kwd><kwd>
                  <named-content content-type="order">Anura </named-content>
                </kwd><kwd>
                  <named-content content-type="family">Ptychadenidae</named-content>
                </kwd></kwd-group><mixed-citation publication-type="journal"><person-group><name><surname>Marques</surname><given-names>Mariana P.</given-names></name><name><surname>Parrinha</surname><given-names>Diogo</given-names></name><name><surname>Lopes-Lima</surname><given-names>Manuel</given-names></name><name><surname>Tiutenko</surname><given-names>Arthur</given-names></name><name><surname>Bauer</surname><given-names>Aaron M.</given-names></name><name><surname>Ceríaco</surname><given-names>Luis M. P.</given-names></name></person-group><article-title>﻿An island in a sea of sand: a first checklist of the herpetofauna of the Serra da Neve inselberg, southwestern Angola</article-title><source>Zookeys</source><day>14</day><month>05</month><year>2024</year><volume>1201</volume><fpage>167</fpage><lpage>217</lpage><pub-id pub-id-type="doi">10.3897/zookeys.1201.120750</pub-id></mixed-citation></tp:treatment-meta><tp:nomenclature><label>﻿</label><tp:taxon-name>
                <object-id xmlns:xlink="http://www.w3.org/1999/xlink" content-type="arpha" xlink:type="simple">326F7D99-4BB5-505E-86AB-7E428FB2748D</object-id>
                <tp:taxon-name-part taxon-name-part-type="genus" reg="Ptychadena">Ptychadena</tp:taxon-name-part>
                <tp:taxon-name-part taxon-name-part-type="species" reg="anchietae">anchietae</tp:taxon-name-part>
              </tp:taxon-name><tp:taxon-authority>(Bocage, 1867)</tp:taxon-authority></tp:nomenclature><tp:treatment-sec sec-type="Records" id="SECID0ENTBI"><title>Records.</title><p>N’Dolondolo [<named-content xmlns:xlink="http://www.w3.org/1999/xlink" content-type="dwc:verbatimCoordinates" xlink:type="simple"><named-content content-type="geo-json" specific-use="{&#34;type&#34;:&#34;Point&#34;,&#34;coordinates&#34;:[13.136200,-13.800400]}" id="NCID0EWTBI" xlink:type="simple">-13.8004, 13.1362</named-content></named-content>, 897 m] (<named-content xmlns:xlink="http://www.w3.org/1999/xlink" content-type="dwc:institutional_code" xlink:title="California Academy of Sciences" xlink:href="http://grbio.org/institution/california-academy-sciences" xlink:type="simple">CAS</named-content> 263024; <named-content xmlns:xlink="http://www.w3.org/1999/xlink" content-type="dwc:institutional_code" xlink:title="Florida Museum of Natural History" xlink:href="http://grbio.org/institution/florida-museum-natural-history" xlink:type="simple">UF</named-content> 187280; <abbrev xmlns:xlink="http://www.w3.org/1999/xlink" xlink:title="Instituto Nacional da Biodiversidade e Áreas de Conservação" id="ABBRID0EDUBI" xlink:type="simple">INBAC</abbrev>/AMB 10308).</p></tp:treatment-sec><tp:treatment-sec sec-type="comments" id="SECID0EHUBI"><title>Comments.</title><p>The species is broadly distributed from western to eastern Angola and is widespread extralimitally (<xref ref-type="bibr" rid="B86">Marques et al. 2018</xref>; <xref ref-type="bibr" rid="B44">Channing and Rödel 2019</xref>), typically associated with savanna and grassland habitats.</p></tp:treatment-sec><ref-list><ref id="B86"><mixed-citation xmlns:xlink="http://www.w3.org/1999/xlink" xlink:type="simple"><person-group><name name-style="western"><surname>Marques</surname><given-names>MP</given-names></name><name name-style="western"><surname>Ceríaco</surname><given-names>LMP</given-names></name><name name-style="western"><surname>Blackburn</surname><given-names>DC</given-names></name><name name-style="western"><surname>Bauer</surname><given-names>AM</given-names></name></person-group> (<year>2018</year>) Diversity and Distribution of the Amphibians and Terrestrial Reptiles of Angola – Atlas of Historical and Bibliographic Records (1840–2017). Proceedings of the California Academy of Sciences 4(65, Supplement II): 1–501.</mixed-citation></ref><ref id="B44"><mixed-citation xmlns:xlink="http://www.w3.org/1999/xlink" xlink:type="simple"><person-group><name name-style="western"><surname>Channing</surname><given-names>A</given-names></name><name name-style="western"><surname>Rödel</surname><given-names>M-O</given-names></name></person-group> (<year>2019</year>) <source>Field guide to the frogs and other amphibians of Africa.</source><publisher-name>Struik Nature</publisher-name>, <publisher-loc>Cape Town</publisher-loc>, <size units="page">408 pp</size>.</mixed-citation></ref></ref-list></tp:taxon-treatment>
