# Supplementary material for: ﻿An island in a sea of sand: a first checklist of the herpetofauna of the Serra da Neve inselberg, southwestern Angola
Source: Zookeys. 2024 May 14;1201:167–217. doi: 10.3897/zookeys.1201.120750 (PMC11109511; doi:10.3897/zookeys.1201.120750)
Supplement: XML Treatment for Phrynobatrachus natalensis [file zookeys.1201.120750-treatment8.xml]

<!DOCTYPE tp:taxon-treatment
  PUBLIC "-//TaxonX//DTD Taxonomic Treatment Publishing DTD v0 20100105//EN" "tax-treatment-NSO.dtd">
<tp:taxon-treatment xmlns:tp="http://www.plazi.org/taxpub"><tp:treatment-meta><kwd-group><label>Taxon classification</label><kwd>
                  <named-content content-type="kingdom">Animalia</named-content>
                </kwd><kwd>
                  <named-content content-type="order">Anura</named-content>
                </kwd><kwd>
                  <named-content content-type="family">Phrynobatrachidae</named-content>
                </kwd></kwd-group><mixed-citation publication-type="journal"><person-group><name><surname>Marques</surname><given-names>Mariana P.</given-names></name><name><surname>Parrinha</surname><given-names>Diogo</given-names></name><name><surname>Lopes-Lima</surname><given-names>Manuel</given-names></name><name><surname>Tiutenko</surname><given-names>Arthur</given-names></name><name><surname>Bauer</surname><given-names>Aaron M.</given-names></name><name><surname>Ceríaco</surname><given-names>Luis M. P.</given-names></name></person-group><article-title>﻿An island in a sea of sand: a first checklist of the herpetofauna of the Serra da Neve inselberg, southwestern Angola</article-title><source>Zookeys</source><day>14</day><month>05</month><year>2024</year><volume>1201</volume><fpage>167</fpage><lpage>217</lpage><pub-id pub-id-type="doi">10.3897/zookeys.1201.120750</pub-id></mixed-citation></tp:treatment-meta><tp:nomenclature><label>﻿</label><tp:taxon-name>
                <object-id xmlns:xlink="http://www.w3.org/1999/xlink" content-type="arpha" xlink:type="simple">B6DC4AE1-B832-5359-A967-5BF4D80EEE8A</object-id>
                <tp:taxon-name-part taxon-name-part-type="genus" reg="Phrynobatrachus">Phrynobatrachus</tp:taxon-name-part>
                <tp:taxon-name-part taxon-name-part-type="species" reg="natalensis">natalensis</tp:taxon-name-part>
              </tp:taxon-name><tp:taxon-authority>(Smith, 1849)</tp:taxon-authority><xref ref-type="fig" rid="F4">Figs 4e</xref><xref ref-type="fig" rid="F5">, 5a</xref></tp:nomenclature><tp:treatment-sec sec-type="Records" id="SECID0EYWBI"><title>Records.</title><p>Mamué riparian area [<named-content xmlns:xlink="http://www.w3.org/1999/xlink" content-type="dwc:verbatimCoordinates" xlink:type="simple"><named-content content-type="geo-json" specific-use="{&#34;type&#34;:&#34;Point&#34;,&#34;coordinates&#34;:[13.124600,-13.800400]}" id="NCID0EBXBI" xlink:type="simple">-13.8004, 13.1246</named-content></named-content>, 732 m] (<named-content xmlns:xlink="http://www.w3.org/1999/xlink" content-type="dwc:institutional_code" xlink:title="Florida Museum of Natural History" xlink:href="http://grbio.org/institution/florida-museum-natural-history" xlink:type="simple">UF</named-content> 187249); Catchi, small stream near basecamp [<named-content xmlns:xlink="http://www.w3.org/1999/xlink" content-type="dwc:verbatimCoordinates" xlink:type="simple"><named-content content-type="geo-json" specific-use="{&#34;type&#34;:&#34;Point&#34;,&#34;coordinates&#34;:[13.251300,-13.763000]}" id="NCID0ENXBI" xlink:type="simple">-13.7630, 13.2513</named-content></named-content>, 1595 m] (MUNHAC/MB04-001097–001146).</p><fig id="F5" position="float" orientation="portrait"><object-id xmlns:xlink="http://www.w3.org/1999/xlink" content-type="doi" xlink:type="simple">10.3897/zookeys.1201.120750.figure5</object-id><object-id xmlns:xlink="http://www.w3.org/1999/xlink" content-type="arpha" xlink:type="simple">31EE54EC-96D7-5688-894B-B6A4047F06F7</object-id><label>Figure 5.</label><caption><p><bold>a</bold><italic><tp:taxon-name><tp:taxon-name-part taxon-name-part-type="genus" reg="Phrynobatrachus">Phrynobatrachus</tp:taxon-name-part><tp:taxon-name-part taxon-name-part-type="species" reg="natalensis">natalensis</tp:taxon-name-part></tp:taxon-name></italic><bold>b</bold><italic><tp:taxon-name><tp:taxon-name-part taxon-name-part-type="genus" reg="Amietia">Amietia</tp:taxon-name-part><tp:taxon-name-part taxon-name-part-type="species" reg="angolensis">angolensis</tp:taxon-name-part></tp:taxon-name></italic><bold>c</bold><italic><tp:taxon-name><tp:taxon-name-part taxon-name-part-type="genus" reg="Tomopterna">Tomopterna</tp:taxon-name-part><tp:taxon-name-part taxon-name-part-type="species" reg="ahli">ahli</tp:taxon-name-part></tp:taxon-name></italic><bold>d</bold><italic><tp:taxon-name><tp:taxon-name-part taxon-name-part-type="genus" reg="Tomopterna">Tomopterna</tp:taxon-name-part><tp:taxon-name-part taxon-name-part-type="species" reg="tuberculosa">tuberculosa</tp:taxon-name-part></tp:taxon-name></italic><bold>e</bold><italic><tp:taxon-name><tp:taxon-name-part taxon-name-part-type="genus" reg="Kinixys">Kinixys</tp:taxon-name-part><tp:taxon-name-part taxon-name-part-type="species" reg="belliana">belliana</tp:taxon-name-part></tp:taxon-name></italic><bold>f</bold><italic><tp:taxon-name><tp:taxon-name-part taxon-name-part-type="genus" reg="Stigmochelys">Stigmochelys</tp:taxon-name-part><tp:taxon-name-part taxon-name-part-type="species" reg="pardalis">pardalis</tp:taxon-name-part></tp:taxon-name></italic><bold>g</bold><italic><tp:taxon-name><tp:taxon-name-part taxon-name-part-type="genus" reg="Afroedura">Afroedura</tp:taxon-name-part><tp:taxon-name-part taxon-name-part-type="species" reg="praedicta">praedicta</tp:taxon-name-part></tp:taxon-name></italic><bold>h</bold><italic><tp:taxon-name><tp:taxon-name-part taxon-name-part-type="genus" reg="Hemidactylus">Hemidactylus</tp:taxon-name-part><tp:taxon-name-part taxon-name-part-type="species" reg="benguellensis">benguellensis</tp:taxon-name-part></tp:taxon-name></italic>. Photographs by AT (<bold>a, b, d, h</bold>) and LMPC (<bold>c, e–g</bold>).</p></caption><graphic xmlns:xlink="http://www.w3.org/1999/xlink" xlink:href="zookeys-1201-167_article-120750__-g005.jpg" position="float" orientation="portrait" xlink:type="simple" id="oo_1048974.jpg"><uri content-type="original_file" xlink:type="simple">https://binary.pensoft.net/fig/1048974</uri></graphic></fig></tp:treatment-sec><tp:treatment-sec sec-type="comments" id="SECID0EL2BI"><title>Comments.</title><p>The species, as currently understood, is likely to contain multiple undescribed cryptic species across its large distribution in the savanna and grassland regions of sub-Saharan Africa (<xref ref-type="bibr" rid="B127">Zimkus et al. 2010</xref>). Based on newly generated molecular data (LMPC unpub. data), we conclude that the population from Serra da Neve belongs to the same lineage as topotypical populations in South Africa. The specimens were collected on the margins of small streams, both in the lowlands and highlands of the inselberg.</p></tp:treatment-sec><tp:treatment-sec><!--Section generated to contain objects referenced in tp:taxon-treatment.--><fig id="F4" position="float" orientation="portrait"><object-id xmlns:xlink="http://www.w3.org/1999/xlink" content-type="doi" xlink:type="simple">10.3897/zookeys.1201.120750.figure4</object-id><object-id xmlns:xlink="http://www.w3.org/1999/xlink" content-type="arpha" xlink:type="simple">191DE1F7-39CA-5CBA-BBA3-C7E2DCDFD602</object-id><label>Figure 4.</label><caption><p><bold>a, b</bold><italic><tp:taxon-name><tp:taxon-name-part taxon-name-part-type="genus" reg="Xenopus">Xenopus</tp:taxon-name-part><tp:taxon-name-part taxon-name-part-type="species" reg="petersii">petersii</tp:taxon-name-part></tp:taxon-name></italic><bold>c</bold><italic><tp:taxon-name><tp:taxon-name-part taxon-name-part-type="genus" reg="Poyntonophrynus">Poyntonophrynus</tp:taxon-name-part><tp:taxon-name-part taxon-name-part-type="species" reg="dombensis">dombensis</tp:taxon-name-part></tp:taxon-name></italic><bold>d</bold><italic><tp:taxon-name><tp:taxon-name-part taxon-name-part-type="genus" reg="Poyntonophrynus">Poyntonophrynus</tp:taxon-name-part><tp:taxon-name-part taxon-name-part-type="species" reg="pachnodes">pachnodes</tp:taxon-name-part></tp:taxon-name></italic><bold>e</bold><italic><tp:taxon-name><tp:taxon-name-part taxon-name-part-type="genus" reg="Sclerophrys">Sclerophrys</tp:taxon-name-part><tp:taxon-name-part taxon-name-part-type="species" reg="pusilla">pusilla</tp:taxon-name-part></tp:taxon-name></italic><bold>f</bold><italic><tp:taxon-name><tp:taxon-name-part taxon-name-part-type="genus" reg="Phrynomantis">Phrynomantis</tp:taxon-name-part><tp:taxon-name-part taxon-name-part-type="species" reg="annectens">annectens</tp:taxon-name-part></tp:taxon-name></italic><bold>g</bold><italic><tp:taxon-name><tp:taxon-name-part taxon-name-part-type="genus" reg="Leptopelis">Leptopelis</tp:taxon-name-part><tp:taxon-name-part taxon-name-part-type="species" reg="anchietae">anchietae</tp:taxon-name-part></tp:taxon-name></italic><bold>h</bold><italic><tp:taxon-name><tp:taxon-name-part taxon-name-part-type="genus" reg="Phrynobatrachus">Phrynobatrachus</tp:taxon-name-part><tp:taxon-name-part taxon-name-part-type="species" reg="natalensis">natalensis</tp:taxon-name-part></tp:taxon-name></italic>. Photographs by AT (<bold>a, b, e, g, h</bold>); LMPC (<bold>c, f</bold>) and IA (<bold>d</bold>).</p></caption><graphic xmlns:xlink="http://www.w3.org/1999/xlink" xlink:href="zookeys-1201-167_article-120750__-g004.jpg" position="float" orientation="portrait" xlink:type="simple" id="oo_1048973.jpg"><uri content-type="original_file" xlink:type="simple">https://binary.pensoft.net/fig/1048973</uri></graphic></fig></tp:treatment-sec><ref-list><ref id="B127"><mixed-citation xmlns:xlink="http://www.w3.org/1999/xlink" xlink:type="simple"><person-group><name name-style="western"><surname>Zimkus</surname><given-names>BM</given-names></name><name name-style="western"><surname>Rödel</surname><given-names>M-O</given-names></name><name name-style="western"><surname>Hillers</surname><given-names>A</given-names></name></person-group> (<year>2010</year>) <article-title>Complex patterns of continental speciation: Molecular phylogenetics and biogeography of sub-Saharan puddle frogs (<italic><tp:taxon-name><tp:taxon-name-part taxon-name-part-type="genus">Phrynobatrachus</tp:taxon-name-part></tp:taxon-name></italic>).</article-title><source>Molecular Phylogenetics and Evolution</source><volume>55</volume>(<issue>3</issue>): <fpage>883</fpage>–<lpage>900</lpage>. <ext-link xlink:href="10.1016/j.ympev.2009.12.012" ext-link-type="doi" xlink:type="simple">https://doi.org/10.1016/j.ympev.2009.12.012</ext-link></mixed-citation></ref></ref-list></tp:taxon-treatment>
