# Supplementary material for: ﻿An island in a sea of sand: a first checklist of the herpetofauna of the Serra da Neve inselberg, southwestern Angola
Source: Zookeys. 2024 May 14;1201:167–217. doi: 10.3897/zookeys.1201.120750 (PMC11109511; doi:10.3897/zookeys.1201.120750)
Supplement: XML Treatment for Tomopterna ahli [file zookeys.1201.120750-treatment10.xml]

<!DOCTYPE tp:taxon-treatment
  PUBLIC "-//TaxonX//DTD Taxonomic Treatment Publishing DTD v0 20100105//EN" "tax-treatment-NSO.dtd">
<tp:taxon-treatment xmlns:tp="http://www.plazi.org/taxpub"><tp:treatment-meta><kwd-group><label>Taxon classification</label><kwd>
                  <named-content content-type="kingdom">Animalia</named-content>
                </kwd><kwd>
                  <named-content content-type="order">Anura</named-content>
                </kwd><kwd>
                  <named-content content-type="family">Pyxicephalidae</named-content>
                </kwd></kwd-group><mixed-citation publication-type="journal"><person-group><name><surname>Marques</surname><given-names>Mariana P.</given-names></name><name><surname>Parrinha</surname><given-names>Diogo</given-names></name><name><surname>Lopes-Lima</surname><given-names>Manuel</given-names></name><name><surname>Tiutenko</surname><given-names>Arthur</given-names></name><name><surname>Bauer</surname><given-names>Aaron M.</given-names></name><name><surname>Ceríaco</surname><given-names>Luis M. P.</given-names></name></person-group><article-title>﻿An island in a sea of sand: a first checklist of the herpetofauna of the Serra da Neve inselberg, southwestern Angola</article-title><source>Zookeys</source><day>14</day><month>05</month><year>2024</year><volume>1201</volume><fpage>167</fpage><lpage>217</lpage><pub-id pub-id-type="doi">10.3897/zookeys.1201.120750</pub-id></mixed-citation></tp:treatment-meta><tp:nomenclature><label>﻿</label><tp:taxon-name>
                <object-id xmlns:xlink="http://www.w3.org/1999/xlink" content-type="arpha" xlink:type="simple">E1ACC362-07E7-5DF0-B93A-E114B414E1E7</object-id>
                <tp:taxon-name-part taxon-name-part-type="genus" reg="Tomopterna">Tomopterna</tp:taxon-name-part>
                <tp:taxon-name-part taxon-name-part-type="species" reg="ahli">ahli</tp:taxon-name-part>
              </tp:taxon-name><tp:taxon-authority>(Deckert, 1938)</tp:taxon-authority><xref ref-type="fig" rid="F5">Fig. 5c</xref></tp:nomenclature><tp:treatment-sec sec-type="Record" id="SECID0EFACI"><title>Record.</title><p>Maylowe [<named-content xmlns:xlink="http://www.w3.org/1999/xlink" content-type="dwc:verbatimCoordinates" xlink:type="simple"><named-content content-type="geo-json" specific-use="{&#34;type&#34;:&#34;Point&#34;,&#34;coordinates&#34;:[13.276700,-13.834200]}" id="NCID0EOACI" xlink:type="simple">-13.8342, 13.2767</named-content></named-content>, 803 m] (<named-content xmlns:xlink="http://www.w3.org/1999/xlink" content-type="dwc:institutional_code" xlink:title="Florida Museum of Natural History" xlink:href="http://grbio.org/institution/florida-museum-natural-history" xlink:type="simple">UF</named-content> 190305).</p></tp:treatment-sec><tp:treatment-sec sec-type="comments" id="SECID0EXACI"><title>Comments.</title><p><xref ref-type="bibr" rid="B33">Ceríaco et al. (2016)</xref> provided the first record of this species for Angola as <italic><tp:taxon-name><tp:taxon-name-part taxon-name-part-type="genus" reg="Tomopterna">Tomopterna</tp:taxon-name-part><tp:taxon-name-part taxon-name-part-type="species" reg="damarensis">damarensis</tp:taxon-name-part></tp:taxon-name></italic> Dawood &amp; Channing, 2002. <xref ref-type="bibr" rid="B68">Heinicke et al. (2017a)</xref> used morphological and mtDNA data to show that this species is broadly distributed in Angola and Namibia and suggested that some records of <italic><tp:taxon-name><tp:taxon-name-part taxon-name-part-type="genus" reg="Tomopterna">Tomopterna</tp:taxon-name-part></tp:taxon-name></italic> from southern Angola could correspond to this species. <xref ref-type="bibr" rid="B43">Channing and Becker (2019)</xref> showed that <italic><tp:taxon-name><tp:taxon-name-part taxon-name-part-type="genus" reg="Tomopterna">Tomopterna</tp:taxon-name-part><tp:taxon-name-part taxon-name-part-type="species" reg="ahli">ahli</tp:taxon-name-part></tp:taxon-name></italic> was a senior synonym of <italic><tp:taxon-name><tp:taxon-name-part taxon-name-part-type="genus" reg="Tomopterna">T.</tp:taxon-name-part><tp:taxon-name-part taxon-name-part-type="species" reg="damarensis">damarensis</tp:taxon-name-part></tp:taxon-name></italic>. All Angolan specimens previously assigned to <italic><tp:taxon-name><tp:taxon-name-part taxon-name-part-type="genus" reg="Tomopterna">T.</tp:taxon-name-part><tp:taxon-name-part taxon-name-part-type="species" reg="damarensis">damarensis</tp:taxon-name-part></tp:taxon-name></italic> (<xref ref-type="bibr" rid="B33">Ceríaco et al. 2016</xref>, <xref ref-type="bibr" rid="B68">Heinicke et al. 2017a</xref>; <xref ref-type="bibr" rid="B86">Marques et al. 2018</xref>) should thus be referred to as <italic><tp:taxon-name><tp:taxon-name-part taxon-name-part-type="genus" reg="Tomopterna">T.</tp:taxon-name-part><tp:taxon-name-part taxon-name-part-type="species" reg="ahli">ahli</tp:taxon-name-part></tp:taxon-name></italic>.</p></tp:treatment-sec><tp:treatment-sec><!--Section generated to contain objects referenced in tp:taxon-treatment.--><fig id="F5" position="float" orientation="portrait"><object-id xmlns:xlink="http://www.w3.org/1999/xlink" content-type="doi" xlink:type="simple">10.3897/zookeys.1201.120750.figure5</object-id><object-id xmlns:xlink="http://www.w3.org/1999/xlink" content-type="arpha" xlink:type="simple">31EE54EC-96D7-5688-894B-B6A4047F06F7</object-id><label>Figure 5.</label><caption><p><bold>a</bold><italic><tp:taxon-name><tp:taxon-name-part taxon-name-part-type="genus" reg="Phrynobatrachus">Phrynobatrachus</tp:taxon-name-part><tp:taxon-name-part taxon-name-part-type="species" reg="natalensis">natalensis</tp:taxon-name-part></tp:taxon-name></italic><bold>b</bold><italic><tp:taxon-name><tp:taxon-name-part taxon-name-part-type="genus" reg="Amietia">Amietia</tp:taxon-name-part><tp:taxon-name-part taxon-name-part-type="species" reg="angolensis">angolensis</tp:taxon-name-part></tp:taxon-name></italic><bold>c</bold><italic><tp:taxon-name><tp:taxon-name-part taxon-name-part-type="genus" reg="Tomopterna">Tomopterna</tp:taxon-name-part><tp:taxon-name-part taxon-name-part-type="species" reg="ahli">ahli</tp:taxon-name-part></tp:taxon-name></italic><bold>d</bold><italic><tp:taxon-name><tp:taxon-name-part taxon-name-part-type="genus" reg="Tomopterna">Tomopterna</tp:taxon-name-part><tp:taxon-name-part taxon-name-part-type="species" reg="tuberculosa">tuberculosa</tp:taxon-name-part></tp:taxon-name></italic><bold>e</bold><italic><tp:taxon-name><tp:taxon-name-part taxon-name-part-type="genus" reg="Kinixys">Kinixys</tp:taxon-name-part><tp:taxon-name-part taxon-name-part-type="species" reg="belliana">belliana</tp:taxon-name-part></tp:taxon-name></italic><bold>f</bold><italic><tp:taxon-name><tp:taxon-name-part taxon-name-part-type="genus" reg="Stigmochelys">Stigmochelys</tp:taxon-name-part><tp:taxon-name-part taxon-name-part-type="species" reg="pardalis">pardalis</tp:taxon-name-part></tp:taxon-name></italic><bold>g</bold><italic><tp:taxon-name><tp:taxon-name-part taxon-name-part-type="genus" reg="Afroedura">Afroedura</tp:taxon-name-part><tp:taxon-name-part taxon-name-part-type="species" reg="praedicta">praedicta</tp:taxon-name-part></tp:taxon-name></italic><bold>h</bold><italic><tp:taxon-name><tp:taxon-name-part taxon-name-part-type="genus" reg="Hemidactylus">Hemidactylus</tp:taxon-name-part><tp:taxon-name-part taxon-name-part-type="species" reg="benguellensis">benguellensis</tp:taxon-name-part></tp:taxon-name></italic>. Photographs by AT (<bold>a, b, d, h</bold>) and LMPC (<bold>c, e–g</bold>).</p></caption><graphic xmlns:xlink="http://www.w3.org/1999/xlink" xlink:href="zookeys-1201-167_article-120750__-g005.jpg" position="float" orientation="portrait" xlink:type="simple" id="oo_1048974.jpg"><uri content-type="original_file" xlink:type="simple">https://binary.pensoft.net/fig/1048974</uri></graphic></fig></tp:treatment-sec><ref-list><ref id="B33"><mixed-citation xmlns:xlink="http://www.w3.org/1999/xlink" xlink:type="simple"><person-group><name name-style="western"><surname>Ceríaco</surname><given-names>LMP</given-names></name><name name-style="western"><surname>de Sá SAC</surname><given-names/></name><name name-style="western"><surname>Bandeira</surname><given-names>S</given-names></name><name name-style="western"><surname>Valério</surname><given-names>H</given-names></name><name name-style="western"><surname>Stanley</surname><given-names>EL</given-names></name><name name-style="western"><surname>Kuhn</surname><given-names>AL</given-names></name><name name-style="western"><surname>Marques</surname><given-names>MP</given-names></name><name name-style="western"><surname>Vindum</surname><given-names>JV</given-names></name><name name-style="western"><surname>Blackburn</surname><given-names>DC</given-names></name><name name-style="western"><surname>Bauer</surname><given-names>AM</given-names></name></person-group> (<year>2016</year>) <article-title>Herpetological survey of Iona National Park and Namibe Regional Natural Park, with a synoptic list of the amphibians and reptiles of Namibe Province, southwestern Angola.</article-title><source>Proceedings of the California Academy of Sciences</source><volume>63</volume>(<issue>2</issue>): <fpage>15</fpage>–<lpage>61</lpage>.</mixed-citation></ref><ref id="B68"><mixed-citation xmlns:xlink="http://www.w3.org/1999/xlink" xlink:type="simple"><person-group><name name-style="western"><surname>Heinicke</surname><given-names>MP</given-names></name><name name-style="western"><surname>Ceríaco</surname><given-names>LMP</given-names></name><name name-style="western"><surname>Moore</surname><given-names>IM</given-names></name><name name-style="western"><surname>Bauer</surname><given-names>AM</given-names></name><name name-style="western"><surname>Blackburn</surname><given-names>DC</given-names></name></person-group> (<year>2017a</year>) <article-title><italic><tp:taxon-name><tp:taxon-name-part taxon-name-part-type="genus">Tomopterna</tp:taxon-name-part><tp:taxon-name-part taxon-name-part-type="species">damarensis</tp:taxon-name-part></tp:taxon-name></italic> (<tp:taxon-name><tp:taxon-name-part taxon-name-part-type="order">Anura</tp:taxon-name-part></tp:taxon-name>: <tp:taxon-name><tp:taxon-name-part taxon-name-part-type="family">Pyxicephalidae</tp:taxon-name-part></tp:taxon-name>) is broadly distributed in Namibia and Angola.</article-title><source>Salamandra (Frankfurt)</source><volume>53</volume>(<issue>3</issue>): <fpage>461</fpage>–<lpage>465</lpage>.</mixed-citation></ref><ref id="B43"><mixed-citation xmlns:xlink="http://www.w3.org/1999/xlink" xlink:type="simple"><person-group><name name-style="western"><surname>Channing</surname><given-names>A</given-names></name><name name-style="western"><surname>Becker</surname><given-names>F</given-names></name></person-group> (<year>2019</year>) <article-title>Correction to the type locality of <italic><tp:taxon-name><tp:taxon-name-part taxon-name-part-type="genus">Tomopterna</tp:taxon-name-part><tp:taxon-name-part taxon-name-part-type="species">ahli</tp:taxon-name-part></tp:taxon-name></italic> (Deckert, 1938) (<tp:taxon-name><tp:taxon-name-part taxon-name-part-type="order">Anura</tp:taxon-name-part></tp:taxon-name>: <tp:taxon-name><tp:taxon-name-part taxon-name-part-type="family">Pyxicephalidae</tp:taxon-name-part></tp:taxon-name>), with the designation of a neotype.</article-title><source>Zootaxa</source><volume>4688</volume>(<issue>4</issue>): <fpage>549</fpage>–<lpage>560</lpage>. <ext-link xlink:href="10.11646/zootaxa.4688.4.6" ext-link-type="doi" xlink:type="simple">https://doi.org/10.11646/zootaxa.4688.4.6</ext-link></mixed-citation></ref><ref id="B86"><mixed-citation xmlns:xlink="http://www.w3.org/1999/xlink" xlink:type="simple"><person-group><name name-style="western"><surname>Marques</surname><given-names>MP</given-names></name><name name-style="western"><surname>Ceríaco</surname><given-names>LMP</given-names></name><name name-style="western"><surname>Blackburn</surname><given-names>DC</given-names></name><name name-style="western"><surname>Bauer</surname><given-names>AM</given-names></name></person-group> (<year>2018</year>) Diversity and Distribution of the Amphibians and Terrestrial Reptiles of Angola – Atlas of Historical and Bibliographic Records (1840–2017). Proceedings of the California Academy of Sciences 4(65, Supplement II): 1–501.</mixed-citation></ref></ref-list></tp:taxon-treatment>
