# Supplementary material for: ﻿An island in a sea of sand: a first checklist of the herpetofauna of the Serra da Neve inselberg, southwestern Angola
Source: Zookeys. 2024 May 14;1201:167–217. doi: 10.3897/zookeys.1201.120750 (PMC11109511; doi:10.3897/zookeys.1201.120750)
Supplement: XML Treatment for Tomopterna tuberculosa [file zookeys.1201.120750-treatment11.xml]

<!DOCTYPE tp:taxon-treatment
  PUBLIC "-//TaxonX//DTD Taxonomic Treatment Publishing DTD v0 20100105//EN" "tax-treatment-NSO.dtd">
<tp:taxon-treatment xmlns:tp="http://www.plazi.org/taxpub"><tp:treatment-meta><kwd-group><label>Taxon classification</label><kwd>
                  <named-content content-type="kingdom">Animalia</named-content>
                </kwd><kwd>
                  <named-content content-type="order">Anura</named-content>
                </kwd><kwd>
                  <named-content content-type="family">Pyxicephalidae</named-content>
                </kwd></kwd-group><mixed-citation publication-type="journal"><person-group><name><surname>Marques</surname><given-names>Mariana P.</given-names></name><name><surname>Parrinha</surname><given-names>Diogo</given-names></name><name><surname>Lopes-Lima</surname><given-names>Manuel</given-names></name><name><surname>Tiutenko</surname><given-names>Arthur</given-names></name><name><surname>Bauer</surname><given-names>Aaron M.</given-names></name><name><surname>Ceríaco</surname><given-names>Luis M. P.</given-names></name></person-group><article-title>﻿An island in a sea of sand: a first checklist of the herpetofauna of the Serra da Neve inselberg, southwestern Angola</article-title><source>Zookeys</source><day>14</day><month>05</month><year>2024</year><volume>1201</volume><fpage>167</fpage><lpage>217</lpage><pub-id pub-id-type="doi">10.3897/zookeys.1201.120750</pub-id></mixed-citation></tp:treatment-meta><tp:nomenclature><label>﻿</label><tp:taxon-name>
                <object-id xmlns:xlink="http://www.w3.org/1999/xlink" content-type="arpha" xlink:type="simple">6A3B4231-B155-5605-902B-BD12A6D4395A</object-id>
                <tp:taxon-name-part taxon-name-part-type="genus" reg="Tomopterna">Tomopterna</tp:taxon-name-part>
                <tp:taxon-name-part taxon-name-part-type="species" reg="tuberculosa">tuberculosa</tp:taxon-name-part>
              </tp:taxon-name><tp:taxon-authority>(Boulenger, 1882)</tp:taxon-authority><xref ref-type="fig" rid="F5">Fig. 5d</xref></tp:nomenclature><tp:treatment-sec sec-type="Records" id="SECID0E3ECI"><title>Records.</title><p>Basecamp 1 [<named-content xmlns:xlink="http://www.w3.org/1999/xlink" content-type="dwc:verbatimCoordinates" xlink:type="simple"><named-content content-type="geo-json" specific-use="{&#34;type&#34;:&#34;Point&#34;,&#34;coordinates&#34;:[13.259100,-13.777000]}" id="NCID0EFFCI" xlink:type="simple">-13.7770, 13.2591</named-content></named-content>, 1488 m] (<named-content xmlns:xlink="http://www.w3.org/1999/xlink" content-type="dwc:institutional_code" xlink:title="California Academy of Sciences" xlink:href="http://grbio.org/institution/california-academy-sciences" xlink:type="simple">CAS</named-content> 263038, 263039); Mamwé riparian area [<named-content xmlns:xlink="http://www.w3.org/1999/xlink" content-type="dwc:verbatimCoordinates" xlink:type="simple"><named-content content-type="geo-json" specific-use="{&#34;type&#34;:&#34;Point&#34;,&#34;coordinates&#34;:[13.123000,-13.800600]}" id="NCID0ERFCI" xlink:type="simple">-13.8006, 13.1230</named-content></named-content>, 706 m] (<named-content xmlns:xlink="http://www.w3.org/1999/xlink" content-type="dwc:institutional_code" xlink:title="Florida Museum of Natural History" xlink:href="http://grbio.org/institution/florida-museum-natural-history" xlink:type="simple">UF</named-content> 187293); N’Dolondolo [<named-content xmlns:xlink="http://www.w3.org/1999/xlink" content-type="dwc:verbatimCoordinates" xlink:type="simple"><named-content content-type="geo-json" specific-use="{&#34;type&#34;:&#34;Point&#34;,&#34;coordinates&#34;:[13.136200,-13.813300]}" id="NCID0E4FCI" xlink:type="simple">-13.8133, 13.1362</named-content></named-content>, 681 m] (<named-content xmlns:xlink="http://www.w3.org/1999/xlink" content-type="dwc:institutional_code" xlink:title="Florida Museum of Natural History" xlink:href="http://grbio.org/institution/florida-museum-natural-history" xlink:type="simple">UF</named-content> 187294); Maylowe [<named-content xmlns:xlink="http://www.w3.org/1999/xlink" content-type="dwc:verbatimCoordinates" xlink:type="simple"><named-content content-type="geo-json" specific-use="{&#34;type&#34;:&#34;Point&#34;,&#34;coordinates&#34;:[13.276700,-13.834200]}" id="NCID0EJGCI" xlink:type="simple">-13.8342, 13.2767</named-content></named-content>, 803 m] (MUNHAC/MB04-001155); Catchi, basecamp [<named-content xmlns:xlink="http://www.w3.org/1999/xlink" content-type="dwc:verbatimCoordinates" xlink:type="simple"><named-content content-type="geo-json" specific-use="{&#34;type&#34;:&#34;Point&#34;,&#34;coordinates&#34;:[13.256200,-13.762700]}" id="NCID0ERGCI" xlink:type="simple">-13.7627, 13.2562</named-content></named-content>, 1597 m] (MUNHAC/MB04-0011556).</p></tp:treatment-sec><tp:treatment-sec sec-type="comments" id="SECID0EWGCI"><title>Comments.</title><p>The species has a wide distribution in western Angola (<xref ref-type="bibr" rid="B86">Marques et al. 2018</xref>). These specimens represent the first record of the species in Namibe Province since those that were reported by <xref ref-type="bibr" rid="B13">Bocage (1895)</xref>. <italic><tp:taxon-name><tp:taxon-name-part taxon-name-part-type="genus" reg="Tomopterna">Tomopterna</tp:taxon-name-part><tp:taxon-name-part taxon-name-part-type="species" reg="tuberculosa">tuberculosa</tp:taxon-name-part></tp:taxon-name></italic> appears to occur in sympatry with <italic><tp:taxon-name><tp:taxon-name-part taxon-name-part-type="genus" reg="Tomopterna">T.</tp:taxon-name-part><tp:taxon-name-part taxon-name-part-type="species" reg="ahli">ahli</tp:taxon-name-part></tp:taxon-name></italic> at Serra da Neve and across the southwestern areas of Namibe Province.</p></tp:treatment-sec><tp:treatment-sec><!--Section generated to contain objects referenced in tp:taxon-treatment.--><fig id="F5" position="float" orientation="portrait"><object-id xmlns:xlink="http://www.w3.org/1999/xlink" content-type="doi" xlink:type="simple">10.3897/zookeys.1201.120750.figure5</object-id><object-id xmlns:xlink="http://www.w3.org/1999/xlink" content-type="arpha" xlink:type="simple">31EE54EC-96D7-5688-894B-B6A4047F06F7</object-id><label>Figure 5.</label><caption><p><bold>a</bold><italic><tp:taxon-name><tp:taxon-name-part taxon-name-part-type="genus" reg="Phrynobatrachus">Phrynobatrachus</tp:taxon-name-part><tp:taxon-name-part taxon-name-part-type="species" reg="natalensis">natalensis</tp:taxon-name-part></tp:taxon-name></italic><bold>b</bold><italic><tp:taxon-name><tp:taxon-name-part taxon-name-part-type="genus" reg="Amietia">Amietia</tp:taxon-name-part><tp:taxon-name-part taxon-name-part-type="species" reg="angolensis">angolensis</tp:taxon-name-part></tp:taxon-name></italic><bold>c</bold><italic><tp:taxon-name><tp:taxon-name-part taxon-name-part-type="genus" reg="Tomopterna">Tomopterna</tp:taxon-name-part><tp:taxon-name-part taxon-name-part-type="species" reg="ahli">ahli</tp:taxon-name-part></tp:taxon-name></italic><bold>d</bold><italic><tp:taxon-name><tp:taxon-name-part taxon-name-part-type="genus" reg="Tomopterna">Tomopterna</tp:taxon-name-part><tp:taxon-name-part taxon-name-part-type="species" reg="tuberculosa">tuberculosa</tp:taxon-name-part></tp:taxon-name></italic><bold>e</bold><italic><tp:taxon-name><tp:taxon-name-part taxon-name-part-type="genus" reg="Kinixys">Kinixys</tp:taxon-name-part><tp:taxon-name-part taxon-name-part-type="species" reg="belliana">belliana</tp:taxon-name-part></tp:taxon-name></italic><bold>f</bold><italic><tp:taxon-name><tp:taxon-name-part taxon-name-part-type="genus" reg="Stigmochelys">Stigmochelys</tp:taxon-name-part><tp:taxon-name-part taxon-name-part-type="species" reg="pardalis">pardalis</tp:taxon-name-part></tp:taxon-name></italic><bold>g</bold><italic><tp:taxon-name><tp:taxon-name-part taxon-name-part-type="genus" reg="Afroedura">Afroedura</tp:taxon-name-part><tp:taxon-name-part taxon-name-part-type="species" reg="praedicta">praedicta</tp:taxon-name-part></tp:taxon-name></italic><bold>h</bold><italic><tp:taxon-name><tp:taxon-name-part taxon-name-part-type="genus" reg="Hemidactylus">Hemidactylus</tp:taxon-name-part><tp:taxon-name-part taxon-name-part-type="species" reg="benguellensis">benguellensis</tp:taxon-name-part></tp:taxon-name></italic>. Photographs by AT (<bold>a, b, d, h</bold>) and LMPC (<bold>c, e–g</bold>).</p></caption><graphic xmlns:xlink="http://www.w3.org/1999/xlink" xlink:href="zookeys-1201-167_article-120750__-g005.jpg" position="float" orientation="portrait" xlink:type="simple" id="oo_1048974.jpg"><uri content-type="original_file" xlink:type="simple">https://binary.pensoft.net/fig/1048974</uri></graphic></fig></tp:treatment-sec><ref-list><ref id="B86"><mixed-citation xmlns:xlink="http://www.w3.org/1999/xlink" xlink:type="simple"><person-group><name name-style="western"><surname>Marques</surname><given-names>MP</given-names></name><name name-style="western"><surname>Ceríaco</surname><given-names>LMP</given-names></name><name name-style="western"><surname>Blackburn</surname><given-names>DC</given-names></name><name name-style="western"><surname>Bauer</surname><given-names>AM</given-names></name></person-group> (<year>2018</year>) Diversity and Distribution of the Amphibians and Terrestrial Reptiles of Angola – Atlas of Historical and Bibliographic Records (1840–2017). Proceedings of the California Academy of Sciences 4(65, Supplement II): 1–501.</mixed-citation></ref><ref id="B13"><mixed-citation xmlns:xlink="http://www.w3.org/1999/xlink" xlink:type="simple"><person-group><name name-style="western"><surname>Bocage</surname><given-names>JVB</given-names></name></person-group> (<year>1895</year>) <source>Herpétologie d’Angola et du Congo.</source><publisher-name>Imprimerie Nationale</publisher-name>, <publisher-loc>Lisbon</publisher-loc>, <size units="page">203 pp</size>. [+ 20 pls]</mixed-citation></ref></ref-list></tp:taxon-treatment>
