# Supplementary material for: ﻿An island in a sea of sand: a first checklist of the herpetofauna of the Serra da Neve inselberg, southwestern Angola
Source: Zookeys. 2024 May 14;1201:167–217. doi: 10.3897/zookeys.1201.120750 (PMC11109511; doi:10.3897/zookeys.1201.120750)
Supplement: XML Treatment for Afroedura praedicta [file zookeys.1201.120750-treatment14.xml]

<!DOCTYPE tp:taxon-treatment
  PUBLIC "-//TaxonX//DTD Taxonomic Treatment Publishing DTD v0 20100105//EN" "tax-treatment-NSO.dtd">
<tp:taxon-treatment xmlns:tp="http://www.plazi.org/taxpub"><tp:treatment-meta><kwd-group><label>Taxon classification</label><kwd>
                  <named-content content-type="kingdom">Animalia</named-content>
                </kwd><kwd>
                  <named-content content-type="order">Squamata</named-content>
                </kwd><kwd>
                  <named-content content-type="family">Gekkonidae</named-content>
                </kwd></kwd-group><mixed-citation publication-type="journal"><person-group><name><surname>Marques</surname><given-names>Mariana P.</given-names></name><name><surname>Parrinha</surname><given-names>Diogo</given-names></name><name><surname>Lopes-Lima</surname><given-names>Manuel</given-names></name><name><surname>Tiutenko</surname><given-names>Arthur</given-names></name><name><surname>Bauer</surname><given-names>Aaron M.</given-names></name><name><surname>Ceríaco</surname><given-names>Luis M. P.</given-names></name></person-group><article-title>﻿An island in a sea of sand: a first checklist of the herpetofauna of the Serra da Neve inselberg, southwestern Angola</article-title><source>Zookeys</source><day>14</day><month>05</month><year>2024</year><volume>1201</volume><fpage>167</fpage><lpage>217</lpage><pub-id pub-id-type="doi">10.3897/zookeys.1201.120750</pub-id></mixed-citation></tp:treatment-meta><tp:nomenclature><label>﻿</label><tp:taxon-name>
                <object-id xmlns:xlink="http://www.w3.org/1999/xlink" content-type="arpha" xlink:type="simple">BE4AF6D1-7693-50A1-9D22-5EDC6BC62B1C</object-id>
                <tp:taxon-name-part taxon-name-part-type="genus" reg="Afroedura">Afroedura</tp:taxon-name-part>
                <tp:taxon-name-part taxon-name-part-type="species" reg="praedicta">praedicta</tp:taxon-name-part>
              </tp:taxon-name><tp:taxon-authority>Branch, Schmitz, Lobón-Rovira, Baptista, António &amp; Conradie, 2021</tp:taxon-authority><xref ref-type="fig" rid="F5">Fig. 5g</xref></tp:nomenclature><tp:treatment-sec sec-type="Records" id="SECID0EGRCI"><title>Records.</title><p>Catchi, rock outcrops near basecamp [<named-content xmlns:xlink="http://www.w3.org/1999/xlink" content-type="dwc:verbatimCoordinates" xlink:type="simple"><named-content content-type="geo-json" specific-use="{&#34;type&#34;:&#34;Point&#34;,&#34;coordinates&#34;:[13.257100,-13.765300]}" id="NCID0EPRCI" xlink:type="simple">-13.7653, 13.2571</named-content></named-content>, 1645 m] (MUNHAC/ MB03-001552−001554).</p></tp:treatment-sec><tp:treatment-sec sec-type="comments" id="SECID0EURCI"><title>Comments.</title><p>This recently described species is only known from the Serra da Neve inselberg and is considered a strict endemic (<xref ref-type="bibr" rid="B21">Branch et al. 2021</xref>; <xref ref-type="bibr" rid="B53">Conradie et al. 2023</xref>). This highland specialist was found in vertical walls of large granite boulders at night. A juvenile (MUNHAC/ MB03-001552) was collected in rock crevices near a communal laying site with dozens of hatched eggs.</p><sec sec-type="Genus Hemidactylus Goldfuss, 1820" id="SECID0ECSCI"><title>Genus <italic><tp:taxon-name><tp:taxon-name-part taxon-name-part-type="genus" reg="Hemidactylus">Hemidactylus</tp:taxon-name-part></tp:taxon-name></italic> Goldfuss, 1820</title></sec></tp:treatment-sec><tp:treatment-sec><!--Section generated to contain objects referenced in tp:taxon-treatment.--><fig id="F5" position="float" orientation="portrait"><object-id xmlns:xlink="http://www.w3.org/1999/xlink" content-type="doi" xlink:type="simple">10.3897/zookeys.1201.120750.figure5</object-id><object-id xmlns:xlink="http://www.w3.org/1999/xlink" content-type="arpha" xlink:type="simple">31EE54EC-96D7-5688-894B-B6A4047F06F7</object-id><label>Figure 5.</label><caption><p><bold>a</bold><italic><tp:taxon-name><tp:taxon-name-part taxon-name-part-type="genus" reg="Phrynobatrachus">Phrynobatrachus</tp:taxon-name-part><tp:taxon-name-part taxon-name-part-type="species" reg="natalensis">natalensis</tp:taxon-name-part></tp:taxon-name></italic><bold>b</bold><italic><tp:taxon-name><tp:taxon-name-part taxon-name-part-type="genus" reg="Amietia">Amietia</tp:taxon-name-part><tp:taxon-name-part taxon-name-part-type="species" reg="angolensis">angolensis</tp:taxon-name-part></tp:taxon-name></italic><bold>c</bold><italic><tp:taxon-name><tp:taxon-name-part taxon-name-part-type="genus" reg="Tomopterna">Tomopterna</tp:taxon-name-part><tp:taxon-name-part taxon-name-part-type="species" reg="ahli">ahli</tp:taxon-name-part></tp:taxon-name></italic><bold>d</bold><italic><tp:taxon-name><tp:taxon-name-part taxon-name-part-type="genus" reg="Tomopterna">Tomopterna</tp:taxon-name-part><tp:taxon-name-part taxon-name-part-type="species" reg="tuberculosa">tuberculosa</tp:taxon-name-part></tp:taxon-name></italic><bold>e</bold><italic><tp:taxon-name><tp:taxon-name-part taxon-name-part-type="genus" reg="Kinixys">Kinixys</tp:taxon-name-part><tp:taxon-name-part taxon-name-part-type="species" reg="belliana">belliana</tp:taxon-name-part></tp:taxon-name></italic><bold>f</bold><italic><tp:taxon-name><tp:taxon-name-part taxon-name-part-type="genus" reg="Stigmochelys">Stigmochelys</tp:taxon-name-part><tp:taxon-name-part taxon-name-part-type="species" reg="pardalis">pardalis</tp:taxon-name-part></tp:taxon-name></italic><bold>g</bold><italic><tp:taxon-name><tp:taxon-name-part taxon-name-part-type="genus" reg="Afroedura">Afroedura</tp:taxon-name-part><tp:taxon-name-part taxon-name-part-type="species" reg="praedicta">praedicta</tp:taxon-name-part></tp:taxon-name></italic><bold>h</bold><italic><tp:taxon-name><tp:taxon-name-part taxon-name-part-type="genus" reg="Hemidactylus">Hemidactylus</tp:taxon-name-part><tp:taxon-name-part taxon-name-part-type="species" reg="benguellensis">benguellensis</tp:taxon-name-part></tp:taxon-name></italic>. Photographs by AT (<bold>a, b, d, h</bold>) and LMPC (<bold>c, e–g</bold>).</p></caption><graphic xmlns:xlink="http://www.w3.org/1999/xlink" xlink:href="zookeys-1201-167_article-120750__-g005.jpg" position="float" orientation="portrait" xlink:type="simple" id="oo_1048974.jpg"><uri content-type="original_file" xlink:type="simple">https://binary.pensoft.net/fig/1048974</uri></graphic></fig></tp:treatment-sec><ref-list><ref id="B21"><mixed-citation xmlns:xlink="http://www.w3.org/1999/xlink" xlink:type="simple"><person-group><name name-style="western"><surname>Branch</surname><given-names>WR</given-names></name><name name-style="western"><surname>Schmitz</surname><given-names>A</given-names></name><name name-style="western"><surname>Lobón-Rovira</surname><given-names>J</given-names></name><name name-style="western"><surname>Baptista</surname><given-names>NL</given-names></name><name name-style="western"><surname>António</surname><given-names>T</given-names></name><name name-style="western"><surname>Conradie</surname><given-names>W</given-names></name></person-group> (<year>2021</year>) <article-title>Rock Island Melody: A revision of the <italic><tp:taxon-name><tp:taxon-name-part taxon-name-part-type="genus">Afroedura</tp:taxon-name-part><tp:taxon-name-part taxon-name-part-type="species">bogerti</tp:taxon-name-part></tp:taxon-name></italic> Loveridge, 1944 group, with descriptions of four new endemic species from Angola.</article-title><source>Zoosystematics and Evolution</source><volume>97</volume>(<issue>1</issue>): <fpage>55</fpage>–<lpage>82</lpage>. <ext-link xlink:href="10.3897/zse.97.57202" ext-link-type="doi" xlink:type="simple">https://doi.org/10.3897/zse.97.57202</ext-link></mixed-citation></ref><ref id="B53"><mixed-citation xmlns:xlink="http://www.w3.org/1999/xlink" xlink:type="simple"><person-group><name name-style="western"><surname>Conradie</surname><given-names>W</given-names></name><name name-style="western"><surname>Lobón-Rovira</surname><given-names>J</given-names></name><name name-style="western"><surname>Becker</surname><given-names>GS</given-names></name><name name-style="western"><surname>Schmitz</surname><given-names>A</given-names></name><name name-style="western"><surname>Pinto</surname><given-names>PV</given-names></name></person-group> (<year>2023</year>) <article-title>Flat gecko (<italic><tp:taxon-name><tp:taxon-name-part taxon-name-part-type="genus">Afroedura</tp:taxon-name-part></tp:taxon-name></italic>) diversity, endemism and speciation in the highlands and escarpments of Angola and Namibia.</article-title><source>Namibian Journal of Environment</source><volume>8</volume>: <fpage>277</fpage>–<lpage>281</lpage>.</mixed-citation></ref></ref-list></tp:taxon-treatment>
