# Supplementary material for: ﻿An island in a sea of sand: a first checklist of the herpetofauna of the Serra da Neve inselberg, southwestern Angola
Source: Zookeys. 2024 May 14;1201:167–217. doi: 10.3897/zookeys.1201.120750 (PMC11109511; doi:10.3897/zookeys.1201.120750)
Supplement: XML Treatment for Lygodactylus baptistai [file zookeys.1201.120750-treatment17.xml]

<!DOCTYPE tp:taxon-treatment
  PUBLIC "-//TaxonX//DTD Taxonomic Treatment Publishing DTD v0 20100105//EN" "tax-treatment-NSO.dtd">
<tp:taxon-treatment xmlns:tp="http://www.plazi.org/taxpub"><tp:treatment-meta><kwd-group><label>Taxon classification</label><kwd>
                  <named-content content-type="kingdom">Animalia</named-content>
                </kwd><kwd>
                  <named-content content-type="order">Squamata</named-content>
                </kwd><kwd>
                  <named-content content-type="family">Gekkonidae</named-content>
                </kwd></kwd-group><mixed-citation publication-type="journal"><person-group><name><surname>Marques</surname><given-names>Mariana P.</given-names></name><name><surname>Parrinha</surname><given-names>Diogo</given-names></name><name><surname>Lopes-Lima</surname><given-names>Manuel</given-names></name><name><surname>Tiutenko</surname><given-names>Arthur</given-names></name><name><surname>Bauer</surname><given-names>Aaron M.</given-names></name><name><surname>Ceríaco</surname><given-names>Luis M. P.</given-names></name></person-group><article-title>﻿An island in a sea of sand: a first checklist of the herpetofauna of the Serra da Neve inselberg, southwestern Angola</article-title><source>Zookeys</source><day>14</day><month>05</month><year>2024</year><volume>1201</volume><fpage>167</fpage><lpage>217</lpage><pub-id pub-id-type="doi">10.3897/zookeys.1201.120750</pub-id></mixed-citation></tp:treatment-meta><tp:nomenclature><label>﻿</label><tp:taxon-name>
                <object-id xmlns:xlink="http://www.w3.org/1999/xlink" content-type="arpha" xlink:type="simple">B7C84791-AE9E-5EF9-B72E-CF528B3F4E54</object-id>
                <tp:taxon-name-part taxon-name-part-type="genus" reg="Lygodactylus">Lygodactylus</tp:taxon-name-part>
                <tp:taxon-name-part taxon-name-part-type="species" reg="baptistai">baptistai</tp:taxon-name-part>
              </tp:taxon-name><tp:taxon-authority>Marques, Ceríaco, Buehler, Bandeira, Janota &amp; Bauer, 2020</tp:taxon-authority><xref ref-type="fig" rid="F6">Fig. 6b</xref></tp:nomenclature><tp:treatment-sec sec-type="Records" id="SECID0E5ADI"><title>Records.</title><p>Mamué riparian area [<named-content xmlns:xlink="http://www.w3.org/1999/xlink" content-type="dwc:verbatimCoordinates" xlink:type="simple"><named-content content-type="geo-json" specific-use="{&#34;type&#34;:&#34;Point&#34;,&#34;coordinates&#34;:[13.123500,-13.800800]}" id="NCID0EHBDI" xlink:type="simple">-13.8008, 13.1235</named-content></named-content>, 715 m] (<named-content xmlns:xlink="http://www.w3.org/1999/xlink" content-type="dwc:institutional_code" xlink:title="California Academy of Sciences" xlink:href="http://grbio.org/institution/california-academy-sciences" xlink:type="simple">CAS</named-content> 263557), [<named-content xmlns:xlink="http://www.w3.org/1999/xlink" content-type="dwc:verbatimCoordinates" xlink:type="simple"><named-content content-type="geo-json" specific-use="{&#34;type&#34;:&#34;Point&#34;,&#34;coordinates&#34;:[13.124600,-13.800400]}" id="NCID0ETBDI" xlink:type="simple">-13.8004, 13.1246</named-content></named-content>, 748 m] (<named-content xmlns:xlink="http://www.w3.org/1999/xlink" content-type="dwc:institutional_code" xlink:title="California Academy of Sciences" xlink:href="http://grbio.org/institution/california-academy-sciences" xlink:type="simple">CAS</named-content> 263551); MPLA post near Catchi [<named-content xmlns:xlink="http://www.w3.org/1999/xlink" content-type="dwc:verbatimCoordinates" xlink:type="simple"><named-content content-type="geo-json" specific-use="{&#34;type&#34;:&#34;Point&#34;,&#34;coordinates&#34;:[13.251400,-13.761800]}" id="NCID0E6BDI" xlink:type="simple">-13.7618, 13.2514</named-content></named-content>, 1614 m] (MUNHAC/MB03-001569−001571); near Ondjili, between Catchi and Lutala crater (MUNHAC/MB03-001572).</p></tp:treatment-sec><tp:treatment-sec sec-type="comments" id="SECID0EECDI"><title>Comments.</title><p>This recently described species is only known from the Serra da Neve inselberg and is considered a strict endemic. The species was recently described from the inselberg by <xref ref-type="bibr" rid="B88">Marques et al. (2020)</xref>. <italic><tp:taxon-name><tp:taxon-name-part taxon-name-part-type="genus" reg="Lygodactylus">Lygodactylus</tp:taxon-name-part><tp:taxon-name-part taxon-name-part-type="species" reg="baptistai">baptistai</tp:taxon-name-part></tp:taxon-name></italic> appears to be the single representative of this lineage in southwestern Africa. Morphologically it is also more similar to those species found on inselbergs of Mozambique such as <italic><tp:taxon-name><tp:taxon-name-part taxon-name-part-type="genus" reg="Lygodactylus">L.</tp:taxon-name-part><tp:taxon-name-part taxon-name-part-type="species" reg="rex">rex</tp:taxon-name-part></tp:taxon-name></italic> Broadley, 1963 and <italic><tp:taxon-name><tp:taxon-name-part taxon-name-part-type="genus" reg="Lygodactylus">L.</tp:taxon-name-part><tp:taxon-name-part taxon-name-part-type="species" reg="regulus">regulus</tp:taxon-name-part></tp:taxon-name></italic> Portik, Travers, Bauer &amp; Branch, 2013 (<xref ref-type="bibr" rid="B108">Portik et al. 2013b</xref>) than to the other species known from Angola, <italic><tp:taxon-name><tp:taxon-name-part taxon-name-part-type="genus" reg="Lygodactylus">L.</tp:taxon-name-part><tp:taxon-name-part taxon-name-part-type="species" reg="angolensis">angolensis</tp:taxon-name-part></tp:taxon-name></italic> Bocage, 1896 and <italic><tp:taxon-name><tp:taxon-name-part taxon-name-part-type="genus" reg="Lygodactylus">L.</tp:taxon-name-part><tp:taxon-name-part taxon-name-part-type="species" reg="nyaneka">nyaneka</tp:taxon-name-part></tp:taxon-name></italic> Marques, Ceríaco, Buehler, Bandeira, Janota &amp; Bauer, 2020, both restricted to Miombo forested areas, or <italic><tp:taxon-name><tp:taxon-name-part taxon-name-part-type="genus" reg="Lygodactylus">L.</tp:taxon-name-part><tp:taxon-name-part taxon-name-part-type="species" reg="lawrencei">lawrencei</tp:taxon-name-part></tp:taxon-name></italic> Hewitt, 1926, an arid zone specialist.</p></tp:treatment-sec><tp:treatment-sec><!--Section generated to contain objects referenced in tp:taxon-treatment.--><fig id="F6" position="float" orientation="portrait"><object-id xmlns:xlink="http://www.w3.org/1999/xlink" content-type="doi" xlink:type="simple">10.3897/zookeys.1201.120750.figure6</object-id><object-id xmlns:xlink="http://www.w3.org/1999/xlink" content-type="arpha" xlink:type="simple">383F3D6E-4F55-5A62-9472-06C317EF693C</object-id><label>Figure 6.</label><caption><p><bold>a</bold><italic><tp:taxon-name><tp:taxon-name-part taxon-name-part-type="genus" reg="Chondrodactylus">Chondrodactylus</tp:taxon-name-part><tp:taxon-name-part taxon-name-part-type="species" reg="pulitzerae">pulitzerae</tp:taxon-name-part></tp:taxon-name></italic><bold>b</bold><italic><tp:taxon-name><tp:taxon-name-part taxon-name-part-type="genus" reg="Lygodactylus">Lygodactylus</tp:taxon-name-part><tp:taxon-name-part taxon-name-part-type="species" reg="baptistai">baptistai</tp:taxon-name-part></tp:taxon-name></italic><bold>c</bold><italic><tp:taxon-name><tp:taxon-name-part taxon-name-part-type="genus" reg="Lygodactylus">Lygodactylus</tp:taxon-name-part><tp:taxon-name-part taxon-name-part-type="species" reg="nyaneka">nyaneka</tp:taxon-name-part></tp:taxon-name></italic><bold>d, e</bold><italic><tp:taxon-name><tp:taxon-name-part taxon-name-part-type="genus" reg="Pachydactylus">Pachydactylus</tp:taxon-name-part><tp:taxon-name-part taxon-name-part-type="species" reg="caraculicus">caraculicus</tp:taxon-name-part></tp:taxon-name></italic> (adult and juvenile) <bold>f</bold><italic><tp:taxon-name><tp:taxon-name-part taxon-name-part-type="genus" reg="Pachydactylus">Pachydactylus</tp:taxon-name-part><tp:taxon-name-part taxon-name-part-type="species" reg="maiatoi">maiatoi</tp:taxon-name-part></tp:taxon-name></italic><bold>g</bold><tp:taxon-name><tp:taxon-name-part taxon-name-part-type="genus" reg="Pachydactylus">Pachydactylus</tp:taxon-name-part><tp:taxon-name-part taxon-name-part-type="uncertainty-rank">cf.</tp:taxon-name-part><tp:taxon-name-part taxon-name-part-type="species" reg="punctatus">punctatus</tp:taxon-name-part></tp:taxon-name><bold>h</bold><tp:taxon-name><tp:taxon-name-part taxon-name-part-type="genus" reg="Rhoptropus">Rhoptropus</tp:taxon-name-part><tp:taxon-name-part taxon-name-part-type="uncertainty-rank">aff.</tp:taxon-name-part><tp:taxon-name-part taxon-name-part-type="species" reg="barnardi">barnardi</tp:taxon-name-part></tp:taxon-name>. Photographs by AT (<bold>a, d, e, g</bold>); IA (<bold>b, f</bold>) and LMPC (<bold>c, h</bold>).</p></caption><graphic xmlns:xlink="http://www.w3.org/1999/xlink" xlink:href="zookeys-1201-167_article-120750__-g006.jpg" position="float" orientation="portrait" xlink:type="simple" id="oo_1048975.jpg"><uri content-type="original_file" xlink:type="simple">https://binary.pensoft.net/fig/1048975</uri></graphic></fig></tp:treatment-sec><ref-list><ref id="B88"><mixed-citation xmlns:xlink="http://www.w3.org/1999/xlink" xlink:type="simple"><person-group><name name-style="western"><surname>Marques</surname><given-names>MP</given-names></name><name name-style="western"><surname>Ceríaco</surname><given-names>LMP</given-names></name><name name-style="western"><surname>Buehler</surname><given-names>MD</given-names></name><name name-style="western"><surname>Bandeira</surname><given-names>SA</given-names></name><name name-style="western"><surname>Janota</surname><given-names>JM</given-names></name><name name-style="western"><surname>Bauer</surname><given-names>AM</given-names></name></person-group> (<year>2020</year>) <article-title>A revision of the dwarf geckos, genus <italic><tp:taxon-name><tp:taxon-name-part taxon-name-part-type="genus">Lygodactylus</tp:taxon-name-part></tp:taxon-name></italic> (<tp:taxon-name><tp:taxon-name-part taxon-name-part-type="order">Squamata</tp:taxon-name-part></tp:taxon-name>: <tp:taxon-name><tp:taxon-name-part taxon-name-part-type="family">Gekkonidae</tp:taxon-name-part></tp:taxon-name>), from Angola, with the description of three new species.</article-title><source>Zootaxa</source><volume>4853</volume>(<issue>3</issue>): <fpage>301</fpage>–<lpage>352</lpage>. <ext-link xlink:href="10.11646/zootaxa.4853.3.1" ext-link-type="doi" xlink:type="simple">https://doi.org/10.11646/zootaxa.4853.3.1</ext-link></mixed-citation></ref><ref id="B108"><mixed-citation xmlns:xlink="http://www.w3.org/1999/xlink" xlink:type="simple"><person-group><name name-style="western"><surname>Portik</surname><given-names>DM</given-names></name><name name-style="western"><surname>Travers</surname><given-names>SL</given-names></name><name name-style="western"><surname>Bauer</surname><given-names>AM</given-names></name><name name-style="western"><surname>Branch</surname><given-names>WR</given-names></name></person-group> (<year>2013b</year>) <article-title>A new species of <italic><tp:taxon-name><tp:taxon-name-part taxon-name-part-type="genus">Lygodactylus</tp:taxon-name-part></tp:taxon-name></italic> (<tp:taxon-name><tp:taxon-name-part taxon-name-part-type="order">Squamata</tp:taxon-name-part></tp:taxon-name>: <tp:taxon-name><tp:taxon-name-part taxon-name-part-type="family">Gekkonidae</tp:taxon-name-part></tp:taxon-name>) endemic to Mt. Namuli, an isolated ‘sky island’ of northern Mozambique.</article-title><source>Zootaxa</source><volume>3710</volume>(<issue>5</issue>): <fpage>415</fpage>–<lpage>435</lpage>. <ext-link xlink:href="10.11646/zootaxa.3710.5.2" ext-link-type="doi" xlink:type="simple">https://doi.org/10.11646/zootaxa.3710.5.2</ext-link></mixed-citation></ref></ref-list></tp:taxon-treatment>
