# Supplementary material for: ﻿An island in a sea of sand: a first checklist of the herpetofauna of the Serra da Neve inselberg, southwestern Angola
Source: Zookeys. 2024 May 14;1201:167–217. doi: 10.3897/zookeys.1201.120750 (PMC11109511; doi:10.3897/zookeys.1201.120750)
Supplement: XML Treatment for Pachydactylus caraculicus [file zookeys.1201.120750-treatment19.xml]

<!DOCTYPE tp:taxon-treatment
  PUBLIC "-//TaxonX//DTD Taxonomic Treatment Publishing DTD v0 20100105//EN" "tax-treatment-NSO.dtd">
<tp:taxon-treatment xmlns:tp="http://www.plazi.org/taxpub"><tp:treatment-meta><kwd-group><label>Taxon classification</label><kwd>
                  <named-content content-type="kingdom">Animalia</named-content>
                </kwd><kwd>
                  <named-content content-type="order">Squamata</named-content>
                </kwd><kwd>
                  <named-content content-type="family">Gekkonidae</named-content>
                </kwd></kwd-group><mixed-citation publication-type="journal"><person-group><name><surname>Marques</surname><given-names>Mariana P.</given-names></name><name><surname>Parrinha</surname><given-names>Diogo</given-names></name><name><surname>Lopes-Lima</surname><given-names>Manuel</given-names></name><name><surname>Tiutenko</surname><given-names>Arthur</given-names></name><name><surname>Bauer</surname><given-names>Aaron M.</given-names></name><name><surname>Ceríaco</surname><given-names>Luis M. P.</given-names></name></person-group><article-title>﻿An island in a sea of sand: a first checklist of the herpetofauna of the Serra da Neve inselberg, southwestern Angola</article-title><source>Zookeys</source><day>14</day><month>05</month><year>2024</year><volume>1201</volume><fpage>167</fpage><lpage>217</lpage><pub-id pub-id-type="doi">10.3897/zookeys.1201.120750</pub-id></mixed-citation></tp:treatment-meta><tp:nomenclature><label>﻿</label><tp:taxon-name>
                <object-id xmlns:xlink="http://www.w3.org/1999/xlink" content-type="arpha" xlink:type="simple">05B4931D-24F9-51C0-84CE-DB0BCB042AA0</object-id>
                <tp:taxon-name-part taxon-name-part-type="genus" reg="Pachydactylus">Pachydactylus</tp:taxon-name-part>
                <tp:taxon-name-part taxon-name-part-type="species" reg="caraculicus">caraculicus</tp:taxon-name-part>
              </tp:taxon-name><tp:taxon-authority>FitzSimons, 1959</tp:taxon-authority><xref ref-type="fig" rid="F6">Fig. 6d, e</xref></tp:nomenclature><tp:treatment-sec sec-type="Records" id="SECID0EZIDI"><title>Records.</title><p>N’Dolondolo [<named-content xmlns:xlink="http://www.w3.org/1999/xlink" content-type="dwc:verbatimCoordinates" xlink:type="simple"><named-content content-type="geo-json" specific-use="{&#34;type&#34;:&#34;Point&#34;,&#34;coordinates&#34;:[13.136200,-13.813300]}" id="NCID0ECJDI" xlink:type="simple">-13.8133, 13.1362</named-content></named-content>, 681 m] (<named-content xmlns:xlink="http://www.w3.org/1999/xlink" content-type="dwc:institutional_code" xlink:title="California Academy of Sciences" xlink:href="http://grbio.org/institution/california-academy-sciences" xlink:type="simple">CAS</named-content> 10283, 10347); Maylowe [<named-content xmlns:xlink="http://www.w3.org/1999/xlink" content-type="dwc:verbatimCoordinates" xlink:type="simple"><named-content content-type="geo-json" specific-use="{&#34;type&#34;:&#34;Point&#34;,&#34;coordinates&#34;:[13.276700,-13.834200]}" id="NCID0EOJDI" xlink:type="simple">-13.8342, 13.2767</named-content></named-content>, 803 m] (<named-content xmlns:xlink="http://www.w3.org/1999/xlink" content-type="dwc:institutional_code" xlink:title="California Academy of Sciences" xlink:href="http://grbio.org/institution/california-academy-sciences" xlink:type="simple">CAS</named-content> 266145; MUNHAC/MB03-001573); 2 km N of Maylowe [<named-content xmlns:xlink="http://www.w3.org/1999/xlink" content-type="dwc:verbatimCoordinates" xlink:type="simple"><named-content content-type="geo-json" specific-use="{&#34;type&#34;:&#34;Point&#34;,&#34;coordinates&#34;:[13.261600,-13.828000]}" id="NCID0E1JDI" xlink:type="simple">-13.8280, 13.2616</named-content></named-content>, 804 m] (MUNHAC/MB03-001574); 2 km N of Maylowe, rock outcrops near basecamp [<named-content xmlns:xlink="http://www.w3.org/1999/xlink" content-type="dwc:verbatimCoordinates" xlink:type="simple"><named-content content-type="geo-json" specific-use="{&#34;type&#34;:&#34;Point&#34;,&#34;coordinates&#34;:[13.264600,-13.828000]}" id="NCID0ECKDI" xlink:type="simple">-13.8280, 13.2646</named-content></named-content>, 8020 m] (MUNHAC/MB03-001575−001581).</p></tp:treatment-sec><tp:treatment-sec sec-type="comments" id="SECID0EHKDI"><title>Comments.</title><p>The species is known from southwestern Angola and northwestern Namibia (<xref ref-type="bibr" rid="B86">Marques et al. 2018</xref>). It is part of a diverse and primarily rupiculous “northwestern clade” of <italic><tp:taxon-name><tp:taxon-name-part taxon-name-part-type="genus" reg="Pachydactylus">Pachydactylus</tp:taxon-name-part></tp:taxon-name></italic> (<xref ref-type="bibr" rid="B6">Bauer and Lamb 2005</xref>; <xref ref-type="bibr" rid="B67">Heinicke et al. 2011</xref>), sister to <italic><tp:taxon-name><tp:taxon-name-part taxon-name-part-type="genus" reg="Pachydactylus">P.</tp:taxon-name-part><tp:taxon-name-part taxon-name-part-type="species" reg="angolensis">angolensis</tp:taxon-name-part></tp:taxon-name></italic> Loveridge, 1944 and <italic><tp:taxon-name><tp:taxon-name-part taxon-name-part-type="genus" reg="Pachydactylus">P.</tp:taxon-name-part><tp:taxon-name-part taxon-name-part-type="species" reg="maiatoi">maiatoi</tp:taxon-name-part></tp:taxon-name></italic> (<xref ref-type="bibr" rid="B69">Heinicke et al. 2017b</xref>; <xref ref-type="bibr" rid="B90">Marques et al. 2023a</xref>). Usually found in crevices and cracks of granitic boulders.</p></tp:treatment-sec><tp:treatment-sec><!--Section generated to contain objects referenced in tp:taxon-treatment.--><fig id="F6" position="float" orientation="portrait"><object-id xmlns:xlink="http://www.w3.org/1999/xlink" content-type="doi" xlink:type="simple">10.3897/zookeys.1201.120750.figure6</object-id><object-id xmlns:xlink="http://www.w3.org/1999/xlink" content-type="arpha" xlink:type="simple">383F3D6E-4F55-5A62-9472-06C317EF693C</object-id><label>Figure 6.</label><caption><p><bold>a</bold><italic><tp:taxon-name><tp:taxon-name-part taxon-name-part-type="genus" reg="Chondrodactylus">Chondrodactylus</tp:taxon-name-part><tp:taxon-name-part taxon-name-part-type="species" reg="pulitzerae">pulitzerae</tp:taxon-name-part></tp:taxon-name></italic><bold>b</bold><italic><tp:taxon-name><tp:taxon-name-part taxon-name-part-type="genus" reg="Lygodactylus">Lygodactylus</tp:taxon-name-part><tp:taxon-name-part taxon-name-part-type="species" reg="baptistai">baptistai</tp:taxon-name-part></tp:taxon-name></italic><bold>c</bold><italic><tp:taxon-name><tp:taxon-name-part taxon-name-part-type="genus" reg="Lygodactylus">Lygodactylus</tp:taxon-name-part><tp:taxon-name-part taxon-name-part-type="species" reg="nyaneka">nyaneka</tp:taxon-name-part></tp:taxon-name></italic><bold>d, e</bold><italic><tp:taxon-name><tp:taxon-name-part taxon-name-part-type="genus" reg="Pachydactylus">Pachydactylus</tp:taxon-name-part><tp:taxon-name-part taxon-name-part-type="species" reg="caraculicus">caraculicus</tp:taxon-name-part></tp:taxon-name></italic> (adult and juvenile) <bold>f</bold><italic><tp:taxon-name><tp:taxon-name-part taxon-name-part-type="genus" reg="Pachydactylus">Pachydactylus</tp:taxon-name-part><tp:taxon-name-part taxon-name-part-type="species" reg="maiatoi">maiatoi</tp:taxon-name-part></tp:taxon-name></italic><bold>g</bold><tp:taxon-name><tp:taxon-name-part taxon-name-part-type="genus" reg="Pachydactylus">Pachydactylus</tp:taxon-name-part><tp:taxon-name-part taxon-name-part-type="uncertainty-rank">cf.</tp:taxon-name-part><tp:taxon-name-part taxon-name-part-type="species" reg="punctatus">punctatus</tp:taxon-name-part></tp:taxon-name><bold>h</bold><tp:taxon-name><tp:taxon-name-part taxon-name-part-type="genus" reg="Rhoptropus">Rhoptropus</tp:taxon-name-part><tp:taxon-name-part taxon-name-part-type="uncertainty-rank">aff.</tp:taxon-name-part><tp:taxon-name-part taxon-name-part-type="species" reg="barnardi">barnardi</tp:taxon-name-part></tp:taxon-name>. Photographs by AT (<bold>a, d, e, g</bold>); IA (<bold>b, f</bold>) and LMPC (<bold>c, h</bold>).</p></caption><graphic xmlns:xlink="http://www.w3.org/1999/xlink" xlink:href="zookeys-1201-167_article-120750__-g006.jpg" position="float" orientation="portrait" xlink:type="simple" id="oo_1048975.jpg"><uri content-type="original_file" xlink:type="simple">https://binary.pensoft.net/fig/1048975</uri></graphic></fig></tp:treatment-sec><ref-list><ref id="B86"><mixed-citation xmlns:xlink="http://www.w3.org/1999/xlink" xlink:type="simple"><person-group><name name-style="western"><surname>Marques</surname><given-names>MP</given-names></name><name name-style="western"><surname>Ceríaco</surname><given-names>LMP</given-names></name><name name-style="western"><surname>Blackburn</surname><given-names>DC</given-names></name><name name-style="western"><surname>Bauer</surname><given-names>AM</given-names></name></person-group> (<year>2018</year>) Diversity and Distribution of the Amphibians and Terrestrial Reptiles of Angola – Atlas of Historical and Bibliographic Records (1840–2017). Proceedings of the California Academy of Sciences 4(65, Supplement II): 1–501.</mixed-citation></ref><ref id="B6"><mixed-citation xmlns:xlink="http://www.w3.org/1999/xlink" xlink:type="simple"><person-group><name name-style="western"><surname>Bauer</surname><given-names>AM</given-names></name><name name-style="western"><surname>Lamb</surname><given-names>T</given-names></name></person-group> (<year>2005</year>) <article-title>Phylogenetic relationships of southern African geckos in the <italic><tp:taxon-name><tp:taxon-name-part taxon-name-part-type="genus">Pachydactylus</tp:taxon-name-part></tp:taxon-name></italic> group (<tp:taxon-name><tp:taxon-name-part taxon-name-part-type="order">Squamata</tp:taxon-name-part></tp:taxon-name>: <tp:taxon-name><tp:taxon-name-part taxon-name-part-type="family">Gekkonidae</tp:taxon-name-part></tp:taxon-name>).</article-title><source>African Journal of Herpetology</source><volume>54</volume>: <fpage>105</fpage>–<lpage>129</lpage>. <ext-link xlink:href="10.1080/21564574.2005.9635525" ext-link-type="doi" xlink:type="simple">https://doi.org/10.1080/21564574.2005.9635525</ext-link></mixed-citation></ref><ref id="B67"><mixed-citation xmlns:xlink="http://www.w3.org/1999/xlink" xlink:type="simple"><person-group><name name-style="western"><surname>Heinicke</surname><given-names>MP</given-names></name><name name-style="western"><surname>Adderly</surname><given-names>LM</given-names></name><name name-style="western"><surname>Bauer</surname><given-names>AM</given-names></name><name name-style="western"><surname>Jackman</surname><given-names>TR</given-names></name></person-group> (<year>2011</year>) <article-title>A long-known new species of gecko allied to <italic><tp:taxon-name><tp:taxon-name-part taxon-name-part-type="genus">Pachydactylus</tp:taxon-name-part><tp:taxon-name-part taxon-name-part-type="species">bicolor</tp:taxon-name-part></tp:taxon-name></italic> (<tp:taxon-name><tp:taxon-name-part taxon-name-part-type="order">Squamata</tp:taxon-name-part></tp:taxon-name>: <tp:taxon-name><tp:taxon-name-part taxon-name-part-type="family">Gekkonidae</tp:taxon-name-part></tp:taxon-name>) from central Namibian coast.</article-title><source>African Journal of Herpetology</source><volume>60</volume>: <fpage>113</fpage>–<lpage>129</lpage>. <ext-link xlink:href="10.1080/21564574.2011.613952" ext-link-type="doi" xlink:type="simple">https://doi.org/10.1080/21564574.2011.613952</ext-link></mixed-citation></ref><ref id="B69"><mixed-citation xmlns:xlink="http://www.w3.org/1999/xlink" xlink:type="simple"><person-group><name name-style="western"><surname>Heinicke</surname><given-names>MP</given-names></name><name name-style="western"><surname>Jackman</surname><given-names>TR</given-names></name><name name-style="western"><surname>Bauer</surname><given-names>AM</given-names></name></person-group> (<year>2017b</year>) <article-title>The measure of success: Geographic isolation promotes diversification in <italic><tp:taxon-name><tp:taxon-name-part taxon-name-part-type="genus">Pachydactylus</tp:taxon-name-part></tp:taxon-name></italic> geckos.</article-title><source>BMC Evolutionary Biology</source><volume>17</volume>(<issue>9</issue>): <fpage>1</fpage>–<lpage>17</lpage>. <ext-link xlink:href="10.1186/s12862-016-0846-2" ext-link-type="doi" xlink:type="simple">https://doi.org/10.1186/s12862-016-0846-2</ext-link></mixed-citation></ref><ref id="B90"><mixed-citation xmlns:xlink="http://www.w3.org/1999/xlink" xlink:type="simple"><person-group><name name-style="western"><surname>Marques</surname><given-names>MP</given-names></name><name name-style="western"><surname>Parrinha</surname><given-names>D</given-names></name><name name-style="western"><surname>Ceríaco</surname><given-names>LMP</given-names></name><name name-style="western"><surname>Brennan</surname><given-names>IG</given-names></name><name name-style="western"><surname>Heinicke</surname><given-names>MP</given-names></name><name name-style="western"><surname>Bauer</surname><given-names>AM</given-names></name></person-group> (<year>2023a</year>) <article-title>A new species of thick-toed gecko (<italic><tp:taxon-name><tp:taxon-name-part taxon-name-part-type="genus">Pachydactylus</tp:taxon-name-part></tp:taxon-name></italic>) from Serra da Neve and surrounding rocky areas of southwestern Angola.</article-title><source>Vertebrate Zoology</source><volume>73</volume>: <fpage>325</fpage>–<lpage>343</lpage>. <ext-link xlink:href="10.3897/vz.73.e101329" ext-link-type="doi" xlink:type="simple">https://doi.org/10.3897/vz.73.e101329</ext-link></mixed-citation></ref></ref-list></tp:taxon-treatment>
