# Supplementary material for: ﻿An island in a sea of sand: a first checklist of the herpetofauna of the Serra da Neve inselberg, southwestern Angola
Source: Zookeys. 2024 May 14;1201:167–217. doi: 10.3897/zookeys.1201.120750 (PMC11109511; doi:10.3897/zookeys.1201.120750)
Supplement: XML Treatment for Pachydactylus maiatoi [file zookeys.1201.120750-treatment20.xml]

<!DOCTYPE tp:taxon-treatment
  PUBLIC "-//TaxonX//DTD Taxonomic Treatment Publishing DTD v0 20100105//EN" "tax-treatment-NSO.dtd">
<tp:taxon-treatment xmlns:tp="http://www.plazi.org/taxpub"><tp:treatment-meta><kwd-group><label>Taxon classification</label><kwd>
                  <named-content content-type="kingdom">Animalia</named-content>
                </kwd><kwd>
                  <named-content content-type="order">Squamata</named-content>
                </kwd><kwd>
                  <named-content content-type="family">Gekkonidae</named-content>
                </kwd></kwd-group><mixed-citation publication-type="journal"><person-group><name><surname>Marques</surname><given-names>Mariana P.</given-names></name><name><surname>Parrinha</surname><given-names>Diogo</given-names></name><name><surname>Lopes-Lima</surname><given-names>Manuel</given-names></name><name><surname>Tiutenko</surname><given-names>Arthur</given-names></name><name><surname>Bauer</surname><given-names>Aaron M.</given-names></name><name><surname>Ceríaco</surname><given-names>Luis M. P.</given-names></name></person-group><article-title>﻿An island in a sea of sand: a first checklist of the herpetofauna of the Serra da Neve inselberg, southwestern Angola</article-title><source>Zookeys</source><day>14</day><month>05</month><year>2024</year><volume>1201</volume><fpage>167</fpage><lpage>217</lpage><pub-id pub-id-type="doi">10.3897/zookeys.1201.120750</pub-id></mixed-citation></tp:treatment-meta><tp:nomenclature><label>﻿</label><tp:taxon-name>
                <object-id xmlns:xlink="http://www.w3.org/1999/xlink" content-type="arpha" xlink:type="simple">A7669B76-369F-5814-AEB7-01B7CB1F5E8D</object-id>
                <tp:taxon-name-part taxon-name-part-type="genus" reg="Pachydactylus">Pachydactylus</tp:taxon-name-part>
                <tp:taxon-name-part taxon-name-part-type="species" reg="maiatoi">maiatoi</tp:taxon-name-part>
              </tp:taxon-name><tp:taxon-authority>Marques, Parrinha, Ceríaco, Brennan, Heinicke &amp; Bauer, 2023</tp:taxon-authority><xref ref-type="fig" rid="F6">Fig. 6f</xref></tp:nomenclature><tp:treatment-sec sec-type="Records" id="SECID0EHNDI"><title>Records.</title><p>N’Dolondolo [<named-content xmlns:xlink="http://www.w3.org/1999/xlink" content-type="dwc:verbatimCoordinates" xlink:type="simple"><named-content content-type="geo-json" specific-use="{&#34;type&#34;:&#34;Point&#34;,&#34;coordinates&#34;:[13.136200,-13.813300]}" id="NCID0EQNDI" xlink:type="simple">-13.8133, 13.1362</named-content></named-content>, 681 m] (<named-content xmlns:xlink="http://www.w3.org/1999/xlink" content-type="dwc:institutional_code" xlink:title="California Academy of Sciences" xlink:href="http://grbio.org/institution/california-academy-sciences" xlink:type="simple">CAS</named-content> 266484, 266485); Basecamp 1 [<named-content xmlns:xlink="http://www.w3.org/1999/xlink" content-type="dwc:verbatimCoordinates" xlink:type="simple"><named-content content-type="geo-json" specific-use="{&#34;type&#34;:&#34;Point&#34;,&#34;coordinates&#34;:[13.259100,-13.777000]}" id="NCID0E3NDI" xlink:type="simple">-13.7770, 13.2591</named-content></named-content>, 1488 m] (<named-content xmlns:xlink="http://www.w3.org/1999/xlink" content-type="dwc:institutional_code" xlink:title="California Academy of Sciences" xlink:href="http://grbio.org/institution/california-academy-sciences" xlink:type="simple">CAS</named-content> 266486); Maylowe [<named-content xmlns:xlink="http://www.w3.org/1999/xlink" content-type="dwc:verbatimCoordinates" xlink:type="simple"><named-content content-type="geo-json" specific-use="{&#34;type&#34;:&#34;Point&#34;,&#34;coordinates&#34;:[13.275500,-13.835500]}" id="NCID0EIODI" xlink:type="simple">-13.8355, 13.2755</named-content></named-content>, 798 m] (MUNHAC/MB03-001246); Catchi, rock outcrops near basecamp [<named-content xmlns:xlink="http://www.w3.org/1999/xlink" content-type="dwc:verbatimCoordinates" xlink:type="simple"><named-content content-type="geo-json" specific-use="{&#34;type&#34;:&#34;Point&#34;,&#34;coordinates&#34;:[13.257100,-13.765300]}" id="NCID0EQODI" xlink:type="simple">-13.7653, 13.2571</named-content></named-content>, 1645 m] (MUNHAC/MB03-001247); 2 km N of Maylowe [<named-content xmlns:xlink="http://www.w3.org/1999/xlink" content-type="dwc:verbatimCoordinates" xlink:type="simple"><named-content content-type="geo-json" specific-use="{&#34;type&#34;:&#34;Point&#34;,&#34;coordinates&#34;:[13.262500,-13.828900]}" id="NCID0EYODI" xlink:type="simple">-13.8289, 13.2625</named-content></named-content>, 820 m] (MUNHAC/MB03-001248).</p></tp:treatment-sec><tp:treatment-sec sec-type="comments" id="SECID0E4ODI"><title>Comments.</title><p><xref ref-type="bibr" rid="B69">Heinicke et al. (2017b)</xref> identified putative species-level diversity within the <italic><tp:taxon-name><tp:taxon-name-part taxon-name-part-type="genus" reg="Pachydactylus">Pachydactylus</tp:taxon-name-part><tp:taxon-name-part taxon-name-part-type="species" reg="angolensis">angolensis</tp:taxon-name-part></tp:taxon-name></italic> group. Based on a combination of morphological, meristic and DNA sequence data, it was possible to separate two different taxa, a “coastal” and “inland” form of <italic><tp:taxon-name><tp:taxon-name-part taxon-name-part-type="genus" reg="Pachydactylus">P.</tp:taxon-name-part><tp:taxon-name-part taxon-name-part-type="species" reg="angolensis">angolensis</tp:taxon-name-part></tp:taxon-name></italic> group. <xref ref-type="bibr" rid="B90">Marques et al. (2023a)</xref> described the inland form as <italic><tp:taxon-name><tp:taxon-name-part taxon-name-part-type="genus" reg="Pachydactylus">P.</tp:taxon-name-part><tp:taxon-name-part taxon-name-part-type="species" reg="maiatoi">maiatoi</tp:taxon-name-part></tp:taxon-name></italic>. The recently described species appears to be restricted to southwestern Angola, namely in the inland regions of Namibe Province and along the highlands associated with the Escarpment in Huíla Province. This species is usually found under rocks in areas with some vegetation, in highland regions.</p></tp:treatment-sec><tp:treatment-sec><!--Section generated to contain objects referenced in tp:taxon-treatment.--><fig id="F6" position="float" orientation="portrait"><object-id xmlns:xlink="http://www.w3.org/1999/xlink" content-type="doi" xlink:type="simple">10.3897/zookeys.1201.120750.figure6</object-id><object-id xmlns:xlink="http://www.w3.org/1999/xlink" content-type="arpha" xlink:type="simple">383F3D6E-4F55-5A62-9472-06C317EF693C</object-id><label>Figure 6.</label><caption><p><bold>a</bold><italic><tp:taxon-name><tp:taxon-name-part taxon-name-part-type="genus" reg="Chondrodactylus">Chondrodactylus</tp:taxon-name-part><tp:taxon-name-part taxon-name-part-type="species" reg="pulitzerae">pulitzerae</tp:taxon-name-part></tp:taxon-name></italic><bold>b</bold><italic><tp:taxon-name><tp:taxon-name-part taxon-name-part-type="genus" reg="Lygodactylus">Lygodactylus</tp:taxon-name-part><tp:taxon-name-part taxon-name-part-type="species" reg="baptistai">baptistai</tp:taxon-name-part></tp:taxon-name></italic><bold>c</bold><italic><tp:taxon-name><tp:taxon-name-part taxon-name-part-type="genus" reg="Lygodactylus">Lygodactylus</tp:taxon-name-part><tp:taxon-name-part taxon-name-part-type="species" reg="nyaneka">nyaneka</tp:taxon-name-part></tp:taxon-name></italic><bold>d, e</bold><italic><tp:taxon-name><tp:taxon-name-part taxon-name-part-type="genus" reg="Pachydactylus">Pachydactylus</tp:taxon-name-part><tp:taxon-name-part taxon-name-part-type="species" reg="caraculicus">caraculicus</tp:taxon-name-part></tp:taxon-name></italic> (adult and juvenile) <bold>f</bold><italic><tp:taxon-name><tp:taxon-name-part taxon-name-part-type="genus" reg="Pachydactylus">Pachydactylus</tp:taxon-name-part><tp:taxon-name-part taxon-name-part-type="species" reg="maiatoi">maiatoi</tp:taxon-name-part></tp:taxon-name></italic><bold>g</bold><tp:taxon-name><tp:taxon-name-part taxon-name-part-type="genus" reg="Pachydactylus">Pachydactylus</tp:taxon-name-part><tp:taxon-name-part taxon-name-part-type="uncertainty-rank">cf.</tp:taxon-name-part><tp:taxon-name-part taxon-name-part-type="species" reg="punctatus">punctatus</tp:taxon-name-part></tp:taxon-name><bold>h</bold><tp:taxon-name><tp:taxon-name-part taxon-name-part-type="genus" reg="Rhoptropus">Rhoptropus</tp:taxon-name-part><tp:taxon-name-part taxon-name-part-type="uncertainty-rank">aff.</tp:taxon-name-part><tp:taxon-name-part taxon-name-part-type="species" reg="barnardi">barnardi</tp:taxon-name-part></tp:taxon-name>. Photographs by AT (<bold>a, d, e, g</bold>); IA (<bold>b, f</bold>) and LMPC (<bold>c, h</bold>).</p></caption><graphic xmlns:xlink="http://www.w3.org/1999/xlink" xlink:href="zookeys-1201-167_article-120750__-g006.jpg" position="float" orientation="portrait" xlink:type="simple" id="oo_1048975.jpg"><uri content-type="original_file" xlink:type="simple">https://binary.pensoft.net/fig/1048975</uri></graphic></fig></tp:treatment-sec><ref-list><ref id="B69"><mixed-citation xmlns:xlink="http://www.w3.org/1999/xlink" xlink:type="simple"><person-group><name name-style="western"><surname>Heinicke</surname><given-names>MP</given-names></name><name name-style="western"><surname>Jackman</surname><given-names>TR</given-names></name><name name-style="western"><surname>Bauer</surname><given-names>AM</given-names></name></person-group> (<year>2017b</year>) <article-title>The measure of success: Geographic isolation promotes diversification in <italic><tp:taxon-name><tp:taxon-name-part taxon-name-part-type="genus">Pachydactylus</tp:taxon-name-part></tp:taxon-name></italic> geckos.</article-title><source>BMC Evolutionary Biology</source><volume>17</volume>(<issue>9</issue>): <fpage>1</fpage>–<lpage>17</lpage>. <ext-link xlink:href="10.1186/s12862-016-0846-2" ext-link-type="doi" xlink:type="simple">https://doi.org/10.1186/s12862-016-0846-2</ext-link></mixed-citation></ref><ref id="B90"><mixed-citation xmlns:xlink="http://www.w3.org/1999/xlink" xlink:type="simple"><person-group><name name-style="western"><surname>Marques</surname><given-names>MP</given-names></name><name name-style="western"><surname>Parrinha</surname><given-names>D</given-names></name><name name-style="western"><surname>Ceríaco</surname><given-names>LMP</given-names></name><name name-style="western"><surname>Brennan</surname><given-names>IG</given-names></name><name name-style="western"><surname>Heinicke</surname><given-names>MP</given-names></name><name name-style="western"><surname>Bauer</surname><given-names>AM</given-names></name></person-group> (<year>2023a</year>) <article-title>A new species of thick-toed gecko (<italic><tp:taxon-name><tp:taxon-name-part taxon-name-part-type="genus">Pachydactylus</tp:taxon-name-part></tp:taxon-name></italic>) from Serra da Neve and surrounding rocky areas of southwestern Angola.</article-title><source>Vertebrate Zoology</source><volume>73</volume>: <fpage>325</fpage>–<lpage>343</lpage>. <ext-link xlink:href="10.3897/vz.73.e101329" ext-link-type="doi" xlink:type="simple">https://doi.org/10.3897/vz.73.e101329</ext-link></mixed-citation></ref></ref-list></tp:taxon-treatment>
