# Supplementary material for: ﻿An island in a sea of sand: a first checklist of the herpetofauna of the Serra da Neve inselberg, southwestern Angola
Source: Zookeys. 2024 May 14;1201:167–217. doi: 10.3897/zookeys.1201.120750 (PMC11109511; doi:10.3897/zookeys.1201.120750)
Supplement: XML Treatment for Rhoptropus aff. barnardi [file zookeys.1201.120750-treatment22.xml]

<!DOCTYPE tp:taxon-treatment
  PUBLIC "-//TaxonX//DTD Taxonomic Treatment Publishing DTD v0 20100105//EN" "tax-treatment-NSO.dtd">
<tp:taxon-treatment xmlns:tp="http://www.plazi.org/taxpub"><tp:treatment-meta><kwd-group><label>Taxon classification</label><kwd>
                  <named-content content-type="kingdom">Animalia</named-content>
                </kwd><kwd>
                  <named-content content-type="order">Squamata</named-content>
                </kwd><kwd>
                  <named-content content-type="family">Gekkonidae</named-content>
                </kwd></kwd-group><mixed-citation publication-type="journal"><person-group><name><surname>Marques</surname><given-names>Mariana P.</given-names></name><name><surname>Parrinha</surname><given-names>Diogo</given-names></name><name><surname>Lopes-Lima</surname><given-names>Manuel</given-names></name><name><surname>Tiutenko</surname><given-names>Arthur</given-names></name><name><surname>Bauer</surname><given-names>Aaron M.</given-names></name><name><surname>Ceríaco</surname><given-names>Luis M. P.</given-names></name></person-group><article-title>﻿An island in a sea of sand: a first checklist of the herpetofauna of the Serra da Neve inselberg, southwestern Angola</article-title><source>Zookeys</source><day>14</day><month>05</month><year>2024</year><volume>1201</volume><fpage>167</fpage><lpage>217</lpage><pub-id pub-id-type="doi">10.3897/zookeys.1201.120750</pub-id></mixed-citation></tp:treatment-meta><tp:nomenclature><label>﻿</label><tp:taxon-name>
                <object-id xmlns:xlink="http://www.w3.org/1999/xlink" content-type="arpha" xlink:type="simple">193A95A0-55E5-5A3A-8597-A771FECA37F7</object-id>
                <tp:taxon-name-part taxon-name-part-type="genus" reg="Rhoptropus">Rhoptropus</tp:taxon-name-part>
                <tp:taxon-name-part taxon-name-part-type="uncertainty-rank">aff.</tp:taxon-name-part>
                <tp:taxon-name-part taxon-name-part-type="species" reg="barnardi">barnardi</tp:taxon-name-part>
              </tp:taxon-name><tp:taxon-authority>Hewitt, 1926</tp:taxon-authority><xref ref-type="fig" rid="F6">Fig. 6h</xref></tp:nomenclature><tp:treatment-sec sec-type="Records" id="SECID0EEVDI"><title>Records.</title><p>N’Dolondolo [<named-content xmlns:xlink="http://www.w3.org/1999/xlink" content-type="dwc:verbatimCoordinates" xlink:type="simple"><named-content content-type="geo-json" specific-use="{&#34;type&#34;:&#34;Point&#34;,&#34;coordinates&#34;:[13.131600,-13.813300]}" id="NCID0ENVDI" xlink:type="simple">-13.8133, 13.1316</named-content></named-content>, 681 m] (MUNHAC/MB03-001592− 001595); vic. N’Dolondolo [<named-content xmlns:xlink="http://www.w3.org/1999/xlink" content-type="dwc:verbatimCoordinates" xlink:type="simple"><named-content content-type="geo-json" specific-use="{&#34;type&#34;:&#34;Point&#34;,&#34;coordinates&#34;:[13.136500,-13.811300]}" id="NCID0EVVDI" xlink:type="simple">-13.8113, 13.1365</named-content></named-content>, 699 m] (MUNHAC/ MB03-001596−001603); Basecamp 1 [<named-content xmlns:xlink="http://www.w3.org/1999/xlink" content-type="dwc:verbatimCoordinates" xlink:type="simple"><named-content content-type="geo-json" specific-use="{&#34;type&#34;:&#34;Point&#34;,&#34;coordinates&#34;:[13.259100,-13.777000]}" id="NCID0E4VDI" xlink:type="simple">-13.7770, 13.2591</named-content></named-content>, 1488 m] (MUNHAC/MB03-001604−001610); Maylowe [<named-content xmlns:xlink="http://www.w3.org/1999/xlink" content-type="dwc:verbatimCoordinates" xlink:type="simple"><named-content content-type="geo-json" specific-use="{&#34;type&#34;:&#34;Point&#34;,&#34;coordinates&#34;:[13.275500,-13.835500]}" id="NCID0EFWDI" xlink:type="simple">-13.8355, 13.2755</named-content></named-content>, 798 m] (<named-content xmlns:xlink="http://www.w3.org/1999/xlink" content-type="dwc:institutional_code" xlink:title="California Academy of Sciences" xlink:href="http://grbio.org/institution/california-academy-sciences" xlink:type="simple">CAS</named-content> 266105–10, 266130–32, 266134–37, 266156; MUNHAC/MB03-001611−001620); Catchi, rock outcrops near basecamp [<named-content xmlns:xlink="http://www.w3.org/1999/xlink" content-type="dwc:verbatimCoordinates" xlink:type="simple"><named-content content-type="geo-json" specific-use="{&#34;type&#34;:&#34;Point&#34;,&#34;coordinates&#34;:[13.257100,-13.765300]}" id="NCID0ERWDI" xlink:type="simple">-13.7653, 13.2571</named-content></named-content>, 1645 m] (<named-content xmlns:xlink="http://www.w3.org/1999/xlink" content-type="dwc:institutional_code" xlink:title="California Academy of Sciences" xlink:href="http://grbio.org/institution/california-academy-sciences" xlink:type="simple">CAS</named-content> 266127; MUNHAC/MB03-001621, 001622); near Basecamp 1 [<named-content xmlns:xlink="http://www.w3.org/1999/xlink" content-type="dwc:verbatimCoordinates" xlink:type="simple"><named-content content-type="geo-json" specific-use="{&#34;type&#34;:&#34;Point&#34;,&#34;coordinates&#34;:[13.259100,-13.777000]}" id="NCID0E4WDI" xlink:type="simple">-13.7770, 13.2591</named-content></named-content>, 1488 m] (MUNHAC/ MB03-001623−001633; <named-content xmlns:xlink="http://www.w3.org/1999/xlink" content-type="dwc:institutional_code" xlink:title="California Academy of Sciences" xlink:href="http://grbio.org/institution/california-academy-sciences" xlink:type="simple">CAS</named-content> 266164–68); Catchi surroundings [<named-content xmlns:xlink="http://www.w3.org/1999/xlink" content-type="dwc:verbatimCoordinates" xlink:type="simple"><named-content content-type="geo-json" specific-use="{&#34;type&#34;:&#34;Point&#34;,&#34;coordinates&#34;:[13.256800,-13.761900]}" id="NCID0EJXDI" xlink:type="simple">-13.7619, 13.2568</named-content></named-content>, 1585 m] (MUNHAC/MB03-001634−001688); Catchi, rock outcrops near basecamp [<named-content xmlns:xlink="http://www.w3.org/1999/xlink" content-type="dwc:verbatimCoordinates" xlink:type="simple"><named-content content-type="geo-json" specific-use="{&#34;type&#34;:&#34;Point&#34;,&#34;coordinates&#34;:[13.257100,-13.765300]}" id="NCID0ERXDI" xlink:type="simple">-13.7653, 13.2571</named-content></named-content>, 1645 m] (MUNHAC/MB03-001689−001693); MPLA post near Catchi [<named-content xmlns:xlink="http://www.w3.org/1999/xlink" content-type="dwc:verbatimCoordinates" xlink:type="simple"><named-content content-type="geo-json" specific-use="{&#34;type&#34;:&#34;Point&#34;,&#34;coordinates&#34;:[13.251400,-13.761800]}" id="NCID0EZXDI" xlink:type="simple">-13.7618, 13.2514</named-content></named-content>, 1614 m] (MUNHAC/MB03-001694); 2 km N of Maylowe [<named-content xmlns:xlink="http://www.w3.org/1999/xlink" content-type="dwc:verbatimCoordinates" xlink:type="simple"><named-content content-type="geo-json" specific-use="{&#34;type&#34;:&#34;Point&#34;,&#34;coordinates&#34;:[13.262500,-13.828900]}" id="NCID0EBYDI" xlink:type="simple">-13.8289, 13.2625</named-content></named-content>, 820 m] (MB03-001695−001705).</p></tp:treatment-sec><tp:treatment-sec sec-type="comments" id="SECID0EGYDI"><title>Comments.</title><p>Recent surveys in southwestern Angola revealed undescribed cryptic diversity associated with <italic><tp:taxon-name><tp:taxon-name-part taxon-name-part-type="genus" reg="Rhoptropus">Rhoptropus</tp:taxon-name-part><tp:taxon-name-part taxon-name-part-type="species" reg="barnardi">barnardi</tp:taxon-name-part></tp:taxon-name></italic> (<xref ref-type="bibr" rid="B33">Ceríaco et al. 2016</xref>; <xref ref-type="bibr" rid="B80">Kuhn 2016</xref>; <xref ref-type="bibr" rid="B30">Butler et al. 2019</xref>; <xref ref-type="bibr" rid="B83">Lobón-Rovira et al. 2022</xref>). The specimens collected in Serra da Neve belong to an undescribed Angolan endemic with affinities to <italic><tp:taxon-name><tp:taxon-name-part taxon-name-part-type="genus" reg="Rhoptropus">Rhoptropus</tp:taxon-name-part><tp:taxon-name-part taxon-name-part-type="species" reg="barnardi">barnardi</tp:taxon-name-part></tp:taxon-name></italic> Hewitt, 1926 and <italic><tp:taxon-name><tp:taxon-name-part taxon-name-part-type="genus" reg="Rhoptropus">R.</tp:taxon-name-part><tp:taxon-name-part taxon-name-part-type="species" reg="biporosus">biporosus</tp:taxon-name-part></tp:taxon-name></italic> FitzSimons, 1957, which is widespread in southwestern Angola, from sea level to an elevation of more than 2000 m. A revision of the genus is being prepared (DP unpubl. data).</p></tp:treatment-sec><tp:treatment-sec><!--Section generated to contain objects referenced in tp:taxon-treatment.--><fig id="F6" position="float" orientation="portrait"><object-id xmlns:xlink="http://www.w3.org/1999/xlink" content-type="doi" xlink:type="simple">10.3897/zookeys.1201.120750.figure6</object-id><object-id xmlns:xlink="http://www.w3.org/1999/xlink" content-type="arpha" xlink:type="simple">383F3D6E-4F55-5A62-9472-06C317EF693C</object-id><label>Figure 6.</label><caption><p><bold>a</bold><italic><tp:taxon-name><tp:taxon-name-part taxon-name-part-type="genus" reg="Chondrodactylus">Chondrodactylus</tp:taxon-name-part><tp:taxon-name-part taxon-name-part-type="species" reg="pulitzerae">pulitzerae</tp:taxon-name-part></tp:taxon-name></italic><bold>b</bold><italic><tp:taxon-name><tp:taxon-name-part taxon-name-part-type="genus" reg="Lygodactylus">Lygodactylus</tp:taxon-name-part><tp:taxon-name-part taxon-name-part-type="species" reg="baptistai">baptistai</tp:taxon-name-part></tp:taxon-name></italic><bold>c</bold><italic><tp:taxon-name><tp:taxon-name-part taxon-name-part-type="genus" reg="Lygodactylus">Lygodactylus</tp:taxon-name-part><tp:taxon-name-part taxon-name-part-type="species" reg="nyaneka">nyaneka</tp:taxon-name-part></tp:taxon-name></italic><bold>d, e</bold><italic><tp:taxon-name><tp:taxon-name-part taxon-name-part-type="genus" reg="Pachydactylus">Pachydactylus</tp:taxon-name-part><tp:taxon-name-part taxon-name-part-type="species" reg="caraculicus">caraculicus</tp:taxon-name-part></tp:taxon-name></italic> (adult and juvenile) <bold>f</bold><italic><tp:taxon-name><tp:taxon-name-part taxon-name-part-type="genus" reg="Pachydactylus">Pachydactylus</tp:taxon-name-part><tp:taxon-name-part taxon-name-part-type="species" reg="maiatoi">maiatoi</tp:taxon-name-part></tp:taxon-name></italic><bold>g</bold><tp:taxon-name><tp:taxon-name-part taxon-name-part-type="genus" reg="Pachydactylus">Pachydactylus</tp:taxon-name-part><tp:taxon-name-part taxon-name-part-type="uncertainty-rank">cf.</tp:taxon-name-part><tp:taxon-name-part taxon-name-part-type="species" reg="punctatus">punctatus</tp:taxon-name-part></tp:taxon-name><bold>h</bold><tp:taxon-name><tp:taxon-name-part taxon-name-part-type="genus" reg="Rhoptropus">Rhoptropus</tp:taxon-name-part><tp:taxon-name-part taxon-name-part-type="uncertainty-rank">aff.</tp:taxon-name-part><tp:taxon-name-part taxon-name-part-type="species" reg="barnardi">barnardi</tp:taxon-name-part></tp:taxon-name>. Photographs by AT (<bold>a, d, e, g</bold>); IA (<bold>b, f</bold>) and LMPC (<bold>c, h</bold>).</p></caption><graphic xmlns:xlink="http://www.w3.org/1999/xlink" xlink:href="zookeys-1201-167_article-120750__-g006.jpg" position="float" orientation="portrait" xlink:type="simple" id="oo_1048975.jpg"><uri content-type="original_file" xlink:type="simple">https://binary.pensoft.net/fig/1048975</uri></graphic></fig></tp:treatment-sec><ref-list><ref id="B33"><mixed-citation xmlns:xlink="http://www.w3.org/1999/xlink" xlink:type="simple"><person-group><name name-style="western"><surname>Ceríaco</surname><given-names>LMP</given-names></name><name name-style="western"><surname>de Sá SAC</surname><given-names/></name><name name-style="western"><surname>Bandeira</surname><given-names>S</given-names></name><name name-style="western"><surname>Valério</surname><given-names>H</given-names></name><name name-style="western"><surname>Stanley</surname><given-names>EL</given-names></name><name name-style="western"><surname>Kuhn</surname><given-names>AL</given-names></name><name name-style="western"><surname>Marques</surname><given-names>MP</given-names></name><name name-style="western"><surname>Vindum</surname><given-names>JV</given-names></name><name name-style="western"><surname>Blackburn</surname><given-names>DC</given-names></name><name name-style="western"><surname>Bauer</surname><given-names>AM</given-names></name></person-group> (<year>2016</year>) <article-title>Herpetological survey of Iona National Park and Namibe Regional Natural Park, with a synoptic list of the amphibians and reptiles of Namibe Province, southwestern Angola.</article-title><source>Proceedings of the California Academy of Sciences</source><volume>63</volume>(<issue>2</issue>): <fpage>15</fpage>–<lpage>61</lpage>.</mixed-citation></ref><ref id="B80"><mixed-citation xmlns:xlink="http://www.w3.org/1999/xlink" xlink:type="simple"><person-group><name name-style="western"><surname>Kuhn</surname><given-names>AL</given-names></name></person-group> (<year>2016</year>) Systematics of the Namib day geckos (<tp:taxon-name><tp:taxon-name-part taxon-name-part-type="order">Squamata</tp:taxon-name-part></tp:taxon-name>: <tp:taxon-name><tp:taxon-name-part taxon-name-part-type="family">Gekkonidae</tp:taxon-name-part></tp:taxon-name>: <italic><tp:taxon-name><tp:taxon-name-part taxon-name-part-type="genus">Rhoptropus</tp:taxon-name-part></tp:taxon-name></italic>). Unpublished MS thesis. Villanova University, Pennsylvania.</mixed-citation></ref><ref id="B30"><mixed-citation xmlns:xlink="http://www.w3.org/1999/xlink" xlink:type="simple"><person-group><name name-style="western"><surname>Butler</surname><given-names>BO</given-names></name><name name-style="western"><surname>Ceríaco</surname><given-names>LMP</given-names></name><name name-style="western"><surname>Marques</surname><given-names>MP</given-names></name><name name-style="western"><surname>Bandeira</surname><given-names>S</given-names></name><name name-style="western"><surname>Júlio</surname><given-names>T</given-names></name><name name-style="western"><surname>Heinicke</surname><given-names>M</given-names></name><name name-style="western"><surname>Bauer</surname><given-names>AM</given-names></name></person-group> (<year>2019</year>) <article-title>Herpetological survey of Huíla Province, Southwest Angola, including first records from Bicuar National Park.</article-title><source>Herpetological Review</source><volume>50</volume>(<issue>2</issue>): <fpage>225</fpage>–<lpage>240</lpage>.</mixed-citation></ref><ref id="B83"><mixed-citation xmlns:xlink="http://www.w3.org/1999/xlink" xlink:type="simple"><person-group><name name-style="western"><surname>Lobón-Rovira</surname><given-names>J</given-names></name><name name-style="western"><surname>Pinto</surname><given-names>PV</given-names></name><name name-style="western"><surname>Becker</surname><given-names>FS</given-names></name><name name-style="western"><surname>Tolley</surname><given-names>KA</given-names></name><name name-style="western"><surname>Measey</surname><given-names>J</given-names></name><name name-style="western"><surname>Boon</surname><given-names>B</given-names></name><name name-style="western"><surname>de</surname><given-names>Sá S</given-names></name><name name-style="western"><surname>Conradie</surname><given-names>W</given-names></name></person-group> (<year>2022</year>) <article-title>An updated herpetofaunal species inventory of Iona National Park in southwestern Angola.</article-title><source>Check List</source><volume>18</volume>(<issue>2</issue>): <fpage>289</fpage>–<lpage>321</lpage>. <ext-link xlink:href="10.15560/18.2.289" ext-link-type="doi" xlink:type="simple">https://doi.org/10.15560/18.2.289</ext-link></mixed-citation></ref></ref-list></tp:taxon-treatment>
