# Supplementary material for: ﻿An island in a sea of sand: a first checklist of the herpetofauna of the Serra da Neve inselberg, southwestern Angola
Source: Zookeys. 2024 May 14;1201:167–217. doi: 10.3897/zookeys.1201.120750 (PMC11109511; doi:10.3897/zookeys.1201.120750)
Supplement: XML Treatment for Pedioplanis haackei [file zookeys.1201.120750-treatment25.xml]

<!DOCTYPE tp:taxon-treatment
  PUBLIC "-//TaxonX//DTD Taxonomic Treatment Publishing DTD v0 20100105//EN" "tax-treatment-NSO.dtd">
<tp:taxon-treatment xmlns:tp="http://www.plazi.org/taxpub"><tp:treatment-meta><kwd-group><label>Taxon classification</label><kwd>
                    <named-content content-type="kingdom">Animalia</named-content>
                  </kwd><kwd>
                    <named-content content-type="order">Squamata</named-content>
                  </kwd><kwd>
                    <named-content content-type="family">Lacertidae</named-content>
                  </kwd></kwd-group><mixed-citation publication-type="journal"><person-group><name><surname>Marques</surname><given-names>Mariana P.</given-names></name><name><surname>Parrinha</surname><given-names>Diogo</given-names></name><name><surname>Lopes-Lima</surname><given-names>Manuel</given-names></name><name><surname>Tiutenko</surname><given-names>Arthur</given-names></name><name><surname>Bauer</surname><given-names>Aaron M.</given-names></name><name><surname>Ceríaco</surname><given-names>Luis M. P.</given-names></name></person-group><article-title>﻿An island in a sea of sand: a first checklist of the herpetofauna of the Serra da Neve inselberg, southwestern Angola</article-title><source>Zookeys</source><day>14</day><month>05</month><year>2024</year><volume>1201</volume><fpage>167</fpage><lpage>217</lpage><pub-id pub-id-type="doi">10.3897/zookeys.1201.120750</pub-id></mixed-citation></tp:treatment-meta><tp:nomenclature><label>﻿</label><tp:taxon-name>
                  <object-id xmlns:xlink="http://www.w3.org/1999/xlink" content-type="arpha" xlink:type="simple">66C7EE55-8C8A-5DA5-832D-BCE922DBCBE1</object-id>
                  <tp:taxon-name-part taxon-name-part-type="genus" reg="Pedioplanis">Pedioplanis</tp:taxon-name-part>
                  <tp:taxon-name-part taxon-name-part-type="species" reg="haackei">haackei</tp:taxon-name-part>
                </tp:taxon-name><tp:taxon-authority>Conradie, Measey, Branch &amp; Tolley, 2012</tp:taxon-authority><xref ref-type="fig" rid="F7">Fig. 7d</xref></tp:nomenclature><tp:treatment-sec sec-type="Records" id="SECID0E2FAK"><title>Records.</title><p>Dirt road to the top of the mountain, near Maylowe [<named-content xmlns:xlink="http://www.w3.org/1999/xlink" content-type="dwc:verbatimCoordinates" xlink:type="simple"><named-content content-type="geo-json" specific-use="{&#34;type&#34;:&#34;Point&#34;,&#34;coordinates&#34;:[13.265200,-13.832800]}" id="NCID0EEGAK" xlink:type="simple">-13.8328, 13.2652</named-content></named-content>, 794 m] (<named-content xmlns:xlink="http://www.w3.org/1999/xlink" content-type="dwc:institutional_code" xlink:title="Museu de História Natural e da Ciência da Universidade do Porto" xlink:href="http://grbio.org/institution/universidade-do-porto" xlink:type="simple">MHNC-UP/REP</named-content> 634-635, <named-content xmlns:xlink="http://www.w3.org/1999/xlink" content-type="dwc:institutional_code" xlink:title="California Academy of Sciences" xlink:href="http://grbio.org/institution/california-academy-sciences" xlink:type="simple">CAS</named-content> 266123); Dirt road to Quilengues [<named-content xmlns:xlink="http://www.w3.org/1999/xlink" content-type="dwc:verbatimCoordinates" xlink:type="simple"><named-content content-type="geo-json" specific-use="{&#34;type&#34;:&#34;Point&#34;,&#34;coordinates&#34;:[13.326400,-13.815900]}" id="NCID0EUGAK" xlink:type="simple">-13.8159, 13.3264</named-content></named-content>, 892 m] (<named-content xmlns:xlink="http://www.w3.org/1999/xlink" content-type="dwc:institutional_code" xlink:title="Museu de História Natural e da Ciência da Universidade do Porto" xlink:href="http://grbio.org/institution/universidade-do-porto" xlink:type="simple">MHNC-UP/REP</named-content> 645); vic. N’Dolondolo [<named-content xmlns:xlink="http://www.w3.org/1999/xlink" content-type="dwc:verbatimCoordinates" xlink:type="simple"><named-content content-type="geo-json" specific-use="{&#34;type&#34;:&#34;Point&#34;,&#34;coordinates&#34;:[13.135210,-13.808600]}" id="NCID0EAHAK" xlink:type="simple">-13.8086, 13.13521</named-content></named-content>, 731 m] (<named-content xmlns:xlink="http://www.w3.org/1999/xlink" content-type="dwc:institutional_code" xlink:title="California Academy of Sciences" xlink:href="http://grbio.org/institution/california-academy-sciences" xlink:type="simple">CAS</named-content> 264757, 264765); 2 km N of Maylowe [<named-content xmlns:xlink="http://www.w3.org/1999/xlink" content-type="dwc:verbatimCoordinates" xlink:type="simple"><named-content content-type="geo-json" specific-use="{&#34;type&#34;:&#34;Point&#34;,&#34;coordinates&#34;:[13.262500,-13.828000]}" id="NCID0EMHAK" xlink:type="simple">-13.8280, 13.2625</named-content></named-content>, 820 m] (MUNHAC/MB03-001714−001716).</p></tp:treatment-sec><tp:treatment-sec sec-type="comments" id="SECID0ERHAK"><title>Comments.</title><p>This species is endemic mainly to Namibe Province, usually occurring near granite outcrops on sandy areas (<xref ref-type="bibr" rid="B48">Conradie et al. 2012</xref>; <xref ref-type="bibr" rid="B99">Parrinha et al. 2021</xref>). It was only found in the lowland arid plains of Serra da Neve surroundings, in Mopane habitats, but not in the Miombo-dominated areas at higher altitudes.</p></tp:treatment-sec><tp:treatment-sec><!--Section generated to contain objects referenced in tp:taxon-treatment.--><fig id="F7" position="float" orientation="portrait"><object-id xmlns:xlink="http://www.w3.org/1999/xlink" content-type="doi" xlink:type="simple">10.3897/zookeys.1201.120750.figure7</object-id><object-id xmlns:xlink="http://www.w3.org/1999/xlink" content-type="arpha" xlink:type="simple">58375F53-9A00-5D7F-B96C-6C65054436A1</object-id><label>Figure 7.</label><caption><p><bold>a</bold><tp:taxon-name><tp:taxon-name-part taxon-name-part-type="genus" reg="Rhoptropus">Rhoptropus</tp:taxon-name-part><tp:taxon-name-part taxon-name-part-type="uncertainty-rank">aff.</tp:taxon-name-part><tp:taxon-name-part taxon-name-part-type="species" reg="montanus">montanus</tp:taxon-name-part></tp:taxon-name><bold>b</bold><italic><tp:taxon-name><tp:taxon-name-part taxon-name-part-type="genus" reg="Heliobolus">Heliobolus</tp:taxon-name-part><tp:taxon-name-part taxon-name-part-type="species" reg="crawfordi">crawfordi</tp:taxon-name-part></tp:taxon-name></italic> (adult) <bold>c</bold><italic><tp:taxon-name><tp:taxon-name-part taxon-name-part-type="genus" reg="Heliobolus">Heliobolus</tp:taxon-name-part><tp:taxon-name-part taxon-name-part-type="species" reg="crawfordi">crawfordi</tp:taxon-name-part></tp:taxon-name></italic> (juvenile) <bold>d</bold><italic><tp:taxon-name><tp:taxon-name-part taxon-name-part-type="genus" reg="Pedioplanis">Pedioplanis</tp:taxon-name-part><tp:taxon-name-part taxon-name-part-type="species" reg="haackei">haackei</tp:taxon-name-part></tp:taxon-name></italic><bold>e</bold><italic><tp:taxon-name><tp:taxon-name-part taxon-name-part-type="genus" reg="Pedioplanis">Pedioplanis</tp:taxon-name-part><tp:taxon-name-part taxon-name-part-type="species" reg="serodioi">serodioi</tp:taxon-name-part></tp:taxon-name></italic><bold>f</bold><italic><tp:taxon-name><tp:taxon-name-part taxon-name-part-type="genus" reg="Cordylus">Cordylus</tp:taxon-name-part><tp:taxon-name-part taxon-name-part-type="species" reg="phonolithos">phonolithos</tp:taxon-name-part></tp:taxon-name></italic><bold>g</bold><italic><tp:taxon-name><tp:taxon-name-part taxon-name-part-type="genus" reg="Cordylosaurus">Cordylosaurus</tp:taxon-name-part><tp:taxon-name-part taxon-name-part-type="species" reg="subtessellatus">subtessellatus</tp:taxon-name-part></tp:taxon-name></italic><bold>h</bold><italic><tp:taxon-name><tp:taxon-name-part taxon-name-part-type="genus" reg="Gerrhosaurus">Gerrhosaurus</tp:taxon-name-part></tp:taxon-name></italic> sp. Photographs by AT (<bold>a, b, e, f, h</bold>) and LMPC (<bold>c, d, g</bold>).</p></caption><graphic xmlns:xlink="http://www.w3.org/1999/xlink" xlink:href="zookeys-1201-167_article-120750__-g007.jpg" position="float" orientation="portrait" xlink:type="simple" id="oo_1048976.jpg"><uri content-type="original_file" xlink:type="simple">https://binary.pensoft.net/fig/1048976</uri></graphic></fig></tp:treatment-sec><ref-list><ref id="B48"><mixed-citation xmlns:xlink="http://www.w3.org/1999/xlink" xlink:type="simple"><person-group><name name-style="western"><surname>Conradie</surname><given-names>W</given-names></name><name name-style="western"><surname>Measey</surname><given-names>GJ</given-names></name><name name-style="western"><surname>Branch</surname><given-names>WR</given-names></name><name name-style="western"><surname>Tolley</surname><given-names>KA</given-names></name></person-group> (<year>2012</year>) <article-title>Revised phylogeny of African sand lizards (<italic><tp:taxon-name><tp:taxon-name-part taxon-name-part-type="genus">Pedioplanis</tp:taxon-name-part></tp:taxon-name></italic>), with the description of two new species from south-western Angola.</article-title><source>African Journal of Herpetology</source><volume>61</volume>(<issue>2</issue>): <fpage>91</fpage>–<lpage>112</lpage>. <ext-link xlink:href="10.1080/21564574.2012.676079" ext-link-type="doi" xlink:type="simple">https://doi.org/10.1080/21564574.2012.676079</ext-link></mixed-citation></ref><ref id="B99"><mixed-citation xmlns:xlink="http://www.w3.org/1999/xlink" xlink:type="simple"><person-group><name name-style="western"><surname>Parrinha</surname><given-names>D</given-names></name><name name-style="western"><surname>Marques</surname><given-names>MP</given-names></name><name name-style="western"><surname>Heinicke</surname><given-names>MP</given-names></name><name name-style="western"><surname>Khalid</surname><given-names>F</given-names></name><name name-style="western"><surname>Parker</surname><given-names>KL</given-names></name><name name-style="western"><surname>Tolley</surname><given-names>KA</given-names></name><name name-style="western"><surname>Childers</surname><given-names>JL</given-names></name><name name-style="western"><surname>Conradie</surname><given-names>W</given-names></name><name name-style="western"><surname>Bauer</surname><given-names>AM</given-names></name><name name-style="western"><surname>Ceríaco</surname><given-names>LMP</given-names></name></person-group> (<year>2021</year>) <article-title>A revision of the genus <italic><tp:taxon-name><tp:taxon-name-part taxon-name-part-type="genus">Pedioplanis</tp:taxon-name-part></tp:taxon-name></italic> Fitzinger (<tp:taxon-name><tp:taxon-name-part taxon-name-part-type="order">Squamata</tp:taxon-name-part></tp:taxon-name>: <tp:taxon-name><tp:taxon-name-part taxon-name-part-type="family">Lacertidae</tp:taxon-name-part></tp:taxon-name>) from Angola, with the description of a new species.</article-title><source>Zootaxa</source><volume>5032</volume>: <fpage>1</fpage>–<lpage>46</lpage>. <ext-link xlink:href="10.11646/zootaxa.5032.1.1" ext-link-type="doi" xlink:type="simple">https://doi.org/10.11646/zootaxa.5032.1.1</ext-link></mixed-citation></ref></ref-list></tp:taxon-treatment>
