# Supplementary material for: ﻿An island in a sea of sand: a first checklist of the herpetofauna of the Serra da Neve inselberg, southwestern Angola
Source: Zookeys. 2024 May 14;1201:167–217. doi: 10.3897/zookeys.1201.120750 (PMC11109511; doi:10.3897/zookeys.1201.120750)
Supplement: XML Treatment for Pedioplanis serodioi [file zookeys.1201.120750-treatment26.xml]

<!DOCTYPE tp:taxon-treatment
  PUBLIC "-//TaxonX//DTD Taxonomic Treatment Publishing DTD v0 20100105//EN" "tax-treatment-NSO.dtd">
<tp:taxon-treatment xmlns:tp="http://www.plazi.org/taxpub"><tp:treatment-meta><kwd-group><label>Taxon classification</label><kwd>
                    <named-content content-type="kingdom">Animalia</named-content>
                  </kwd><kwd>
                    <named-content content-type="order">Squamata</named-content>
                  </kwd><kwd>
                    <named-content content-type="family">Lacertidae</named-content>
                  </kwd></kwd-group><mixed-citation publication-type="journal"><person-group><name><surname>Marques</surname><given-names>Mariana P.</given-names></name><name><surname>Parrinha</surname><given-names>Diogo</given-names></name><name><surname>Lopes-Lima</surname><given-names>Manuel</given-names></name><name><surname>Tiutenko</surname><given-names>Arthur</given-names></name><name><surname>Bauer</surname><given-names>Aaron M.</given-names></name><name><surname>Ceríaco</surname><given-names>Luis M. P.</given-names></name></person-group><article-title>﻿An island in a sea of sand: a first checklist of the herpetofauna of the Serra da Neve inselberg, southwestern Angola</article-title><source>Zookeys</source><day>14</day><month>05</month><year>2024</year><volume>1201</volume><fpage>167</fpage><lpage>217</lpage><pub-id pub-id-type="doi">10.3897/zookeys.1201.120750</pub-id></mixed-citation></tp:treatment-meta><tp:nomenclature><label>﻿</label><tp:taxon-name>
                  <object-id xmlns:xlink="http://www.w3.org/1999/xlink" content-type="arpha" xlink:type="simple">096689AF-E072-5E1D-9B7F-FCA13587A378</object-id>
                  <tp:taxon-name-part taxon-name-part-type="genus" reg="Pedioplanis">Pedioplanis</tp:taxon-name-part>
                  <tp:taxon-name-part taxon-name-part-type="species" reg="serodioi">serodioi</tp:taxon-name-part>
                </tp:taxon-name><tp:taxon-authority>Parrinha, Marques, Heinicke, Khalid, Parker, Tolley, Childers, Conradie, Bauer &amp; Ceríaco, 2021</tp:taxon-authority><xref ref-type="fig" rid="F7">Fig. 7e</xref></tp:nomenclature><tp:treatment-sec sec-type="Records" id="SECID0EIJAK"><title>Records.</title><p>Dirt road to the top of the mountain, near Maylowe [<named-content xmlns:xlink="http://www.w3.org/1999/xlink" content-type="dwc:verbatimCoordinates" xlink:type="simple"><named-content content-type="geo-json" specific-use="{&#34;type&#34;:&#34;Point&#34;,&#34;coordinates&#34;:[13.265200,-13.832800]}" id="NCID0ERJAK" xlink:type="simple">-13.8328, 13.2652</named-content></named-content>, 794 m] (<named-content xmlns:xlink="http://www.w3.org/1999/xlink" content-type="dwc:institutional_code" xlink:title="Museu de História Natural e da Ciência da Universidade do Porto" xlink:href="http://grbio.org/institution/universidade-do-porto" xlink:type="simple">MHNC-UP/REP</named-content> 636; <named-content xmlns:xlink="http://www.w3.org/1999/xlink" content-type="dwc:institutional_code" xlink:title="California Academy of Sciences" xlink:href="http://grbio.org/institution/california-academy-sciences" xlink:type="simple">CAS</named-content> 266122); Dirt road to Quilengues [<named-content xmlns:xlink="http://www.w3.org/1999/xlink" content-type="dwc:verbatimCoordinates" xlink:type="simple"><named-content content-type="geo-json" specific-use="{&#34;type&#34;:&#34;Point&#34;,&#34;coordinates&#34;:[13.326400,-13.815900]}" id="NCID0EBKAK" xlink:type="simple">-13.8159, 13.3264</named-content></named-content>, 892 m] (<named-content xmlns:xlink="http://www.w3.org/1999/xlink" content-type="dwc:institutional_code" xlink:title="Museu de História Natural e da Ciência da Universidade do Porto" xlink:href="http://grbio.org/institution/universidade-do-porto" xlink:type="simple">MHNC-UP/REP</named-content> 637, 638); Maylowe [<named-content xmlns:xlink="http://www.w3.org/1999/xlink" content-type="dwc:verbatimCoordinates" xlink:type="simple"><named-content content-type="geo-json" specific-use="{&#34;type&#34;:&#34;Point&#34;,&#34;coordinates&#34;:[13.275500,-13.835500]}" id="NCID0ENKAK" xlink:type="simple">-13.8355, 13.2755</named-content></named-content>, 798 m] (<named-content xmlns:xlink="http://www.w3.org/1999/xlink" content-type="dwc:institutional_code" xlink:title="Museu de História Natural e da Ciência da Universidade do Porto" xlink:href="http://grbio.org/institution/universidade-do-porto" xlink:type="simple">MHNC-UP/REP</named-content> 639, 646); 2 km N of Maylowe [<named-content xmlns:xlink="http://www.w3.org/1999/xlink" content-type="dwc:verbatimCoordinates" xlink:type="simple"><named-content content-type="geo-json" specific-use="{&#34;type&#34;:&#34;Point&#34;,&#34;coordinates&#34;:[13.262500,-13.828000]}" id="NCID0EZKAK" xlink:type="simple">-13.8280, 13.2625</named-content></named-content>, 820 m] (MUNHAC/MB03-001717−001756).</p></tp:treatment-sec><tp:treatment-sec sec-type="comments" id="SECID0E5KAK"><title>Comments.</title><p>This recently described species (<xref ref-type="bibr" rid="B99">Parrinha et al. 2021</xref>) is widely distributed through the lowlands of southwestern Angola, from central Benguela Province to western Cunene Province, with exception of the more xeric areas of southwestern Namibe Province. As with other lacertids, this species was only recorded from the arid lowlands of the inselberg.</p></tp:treatment-sec><tp:treatment-sec><!--Section generated to contain objects referenced in tp:taxon-treatment.--><fig id="F7" position="float" orientation="portrait"><object-id xmlns:xlink="http://www.w3.org/1999/xlink" content-type="doi" xlink:type="simple">10.3897/zookeys.1201.120750.figure7</object-id><object-id xmlns:xlink="http://www.w3.org/1999/xlink" content-type="arpha" xlink:type="simple">58375F53-9A00-5D7F-B96C-6C65054436A1</object-id><label>Figure 7.</label><caption><p><bold>a</bold><tp:taxon-name><tp:taxon-name-part taxon-name-part-type="genus" reg="Rhoptropus">Rhoptropus</tp:taxon-name-part><tp:taxon-name-part taxon-name-part-type="uncertainty-rank">aff.</tp:taxon-name-part><tp:taxon-name-part taxon-name-part-type="species" reg="montanus">montanus</tp:taxon-name-part></tp:taxon-name><bold>b</bold><italic><tp:taxon-name><tp:taxon-name-part taxon-name-part-type="genus" reg="Heliobolus">Heliobolus</tp:taxon-name-part><tp:taxon-name-part taxon-name-part-type="species" reg="crawfordi">crawfordi</tp:taxon-name-part></tp:taxon-name></italic> (adult) <bold>c</bold><italic><tp:taxon-name><tp:taxon-name-part taxon-name-part-type="genus" reg="Heliobolus">Heliobolus</tp:taxon-name-part><tp:taxon-name-part taxon-name-part-type="species" reg="crawfordi">crawfordi</tp:taxon-name-part></tp:taxon-name></italic> (juvenile) <bold>d</bold><italic><tp:taxon-name><tp:taxon-name-part taxon-name-part-type="genus" reg="Pedioplanis">Pedioplanis</tp:taxon-name-part><tp:taxon-name-part taxon-name-part-type="species" reg="haackei">haackei</tp:taxon-name-part></tp:taxon-name></italic><bold>e</bold><italic><tp:taxon-name><tp:taxon-name-part taxon-name-part-type="genus" reg="Pedioplanis">Pedioplanis</tp:taxon-name-part><tp:taxon-name-part taxon-name-part-type="species" reg="serodioi">serodioi</tp:taxon-name-part></tp:taxon-name></italic><bold>f</bold><italic><tp:taxon-name><tp:taxon-name-part taxon-name-part-type="genus" reg="Cordylus">Cordylus</tp:taxon-name-part><tp:taxon-name-part taxon-name-part-type="species" reg="phonolithos">phonolithos</tp:taxon-name-part></tp:taxon-name></italic><bold>g</bold><italic><tp:taxon-name><tp:taxon-name-part taxon-name-part-type="genus" reg="Cordylosaurus">Cordylosaurus</tp:taxon-name-part><tp:taxon-name-part taxon-name-part-type="species" reg="subtessellatus">subtessellatus</tp:taxon-name-part></tp:taxon-name></italic><bold>h</bold><italic><tp:taxon-name><tp:taxon-name-part taxon-name-part-type="genus" reg="Gerrhosaurus">Gerrhosaurus</tp:taxon-name-part></tp:taxon-name></italic> sp. Photographs by AT (<bold>a, b, e, f, h</bold>) and LMPC (<bold>c, d, g</bold>).</p></caption><graphic xmlns:xlink="http://www.w3.org/1999/xlink" xlink:href="zookeys-1201-167_article-120750__-g007.jpg" position="float" orientation="portrait" xlink:type="simple" id="oo_1048976.jpg"><uri content-type="original_file" xlink:type="simple">https://binary.pensoft.net/fig/1048976</uri></graphic></fig></tp:treatment-sec><ref-list><ref id="B99"><mixed-citation xmlns:xlink="http://www.w3.org/1999/xlink" xlink:type="simple"><person-group><name name-style="western"><surname>Parrinha</surname><given-names>D</given-names></name><name name-style="western"><surname>Marques</surname><given-names>MP</given-names></name><name name-style="western"><surname>Heinicke</surname><given-names>MP</given-names></name><name name-style="western"><surname>Khalid</surname><given-names>F</given-names></name><name name-style="western"><surname>Parker</surname><given-names>KL</given-names></name><name name-style="western"><surname>Tolley</surname><given-names>KA</given-names></name><name name-style="western"><surname>Childers</surname><given-names>JL</given-names></name><name name-style="western"><surname>Conradie</surname><given-names>W</given-names></name><name name-style="western"><surname>Bauer</surname><given-names>AM</given-names></name><name name-style="western"><surname>Ceríaco</surname><given-names>LMP</given-names></name></person-group> (<year>2021</year>) <article-title>A revision of the genus <italic><tp:taxon-name><tp:taxon-name-part taxon-name-part-type="genus">Pedioplanis</tp:taxon-name-part></tp:taxon-name></italic> Fitzinger (<tp:taxon-name><tp:taxon-name-part taxon-name-part-type="order">Squamata</tp:taxon-name-part></tp:taxon-name>: <tp:taxon-name><tp:taxon-name-part taxon-name-part-type="family">Lacertidae</tp:taxon-name-part></tp:taxon-name>) from Angola, with the description of a new species.</article-title><source>Zootaxa</source><volume>5032</volume>: <fpage>1</fpage>–<lpage>46</lpage>. <ext-link xlink:href="10.11646/zootaxa.5032.1.1" ext-link-type="doi" xlink:type="simple">https://doi.org/10.11646/zootaxa.5032.1.1</ext-link></mixed-citation></ref></ref-list></tp:taxon-treatment>
