# Supplementary material for: ﻿An island in a sea of sand: a first checklist of the herpetofauna of the Serra da Neve inselberg, southwestern Angola
Source: Zookeys. 2024 May 14;1201:167–217. doi: 10.3897/zookeys.1201.120750 (PMC11109511; doi:10.3897/zookeys.1201.120750)
Supplement: XML Treatment for Gerrhosaurus [file zookeys.1201.120750-treatment29.xml]

<!DOCTYPE tp:taxon-treatment
  PUBLIC "-//TaxonX//DTD Taxonomic Treatment Publishing DTD v0 20100105//EN" "tax-treatment-NSO.dtd">
<tp:taxon-treatment xmlns:tp="http://www.plazi.org/taxpub"><tp:treatment-meta><kwd-group><label>Taxon classification</label><kwd>
                    <named-content content-type="kingdom">Animalia</named-content>
                  </kwd><kwd>
                    <named-content content-type="order">Squamata</named-content>
                  </kwd><kwd>
                    <named-content content-type="family">Gerrhosauridae</named-content>
                  </kwd></kwd-group><mixed-citation publication-type="journal"><person-group><name><surname>Marques</surname><given-names>Mariana P.</given-names></name><name><surname>Parrinha</surname><given-names>Diogo</given-names></name><name><surname>Lopes-Lima</surname><given-names>Manuel</given-names></name><name><surname>Tiutenko</surname><given-names>Arthur</given-names></name><name><surname>Bauer</surname><given-names>Aaron M.</given-names></name><name><surname>Ceríaco</surname><given-names>Luis M. P.</given-names></name></person-group><article-title>﻿An island in a sea of sand: a first checklist of the herpetofauna of the Serra da Neve inselberg, southwestern Angola</article-title><source>Zookeys</source><day>14</day><month>05</month><year>2024</year><volume>1201</volume><fpage>167</fpage><lpage>217</lpage><pub-id pub-id-type="doi">10.3897/zookeys.1201.120750</pub-id></mixed-citation></tp:treatment-meta><tp:nomenclature><label>﻿</label><tp:taxon-name>
                  <object-id xmlns:xlink="http://www.w3.org/1999/xlink" content-type="arpha" xlink:type="simple">DE957F23-FD2F-5379-BFBD-0856B2E5F2E9</object-id>
                  <tp:taxon-name-part taxon-name-part-type="genus" reg="Gerrhosaurus">Gerrhosaurus</tp:taxon-name-part>
                </tp:taxon-name><tp:taxon-authority>sp.</tp:taxon-authority><xref ref-type="fig" rid="F7">Fig. 7h</xref></tp:nomenclature><tp:treatment-sec sec-type="Records" id="SECID0EXUAK"><title>Records.</title><p>Catchi surroundings [<named-content xmlns:xlink="http://www.w3.org/1999/xlink" content-type="dwc:verbatimCoordinates" xlink:type="simple"><named-content content-type="geo-json" specific-use="{&#34;type&#34;:&#34;Point&#34;,&#34;coordinates&#34;:[13.254300,-13.757700]}" id="NCID0EAVAK" xlink:type="simple">-13.7577, 13.2543</named-content></named-content>, 1576 m] (MUNHAC/MB03-001766−001778).</p></tp:treatment-sec><tp:treatment-sec sec-type="comments" id="SECID0EFVAK"><title>Comments.</title><p>The Serra da Neve population belongs to a genetic clade that also occurs in the plateau areas of central and southeastern Angola, already signaled by <xref ref-type="bibr" rid="B30">Butler et al. (2019)</xref> and <xref ref-type="bibr" rid="B50">Conradie et al. (2016b</xref>, <xref ref-type="bibr" rid="B52">2022</xref>) (LMPC unpub. data).</p></tp:treatment-sec><tp:treatment-sec><!--Section generated to contain objects referenced in tp:taxon-treatment.--><fig id="F7" position="float" orientation="portrait"><object-id xmlns:xlink="http://www.w3.org/1999/xlink" content-type="doi" xlink:type="simple">10.3897/zookeys.1201.120750.figure7</object-id><object-id xmlns:xlink="http://www.w3.org/1999/xlink" content-type="arpha" xlink:type="simple">58375F53-9A00-5D7F-B96C-6C65054436A1</object-id><label>Figure 7.</label><caption><p><bold>a</bold><tp:taxon-name><tp:taxon-name-part taxon-name-part-type="genus" reg="Rhoptropus">Rhoptropus</tp:taxon-name-part><tp:taxon-name-part taxon-name-part-type="uncertainty-rank">aff.</tp:taxon-name-part><tp:taxon-name-part taxon-name-part-type="species" reg="montanus">montanus</tp:taxon-name-part></tp:taxon-name><bold>b</bold><italic><tp:taxon-name><tp:taxon-name-part taxon-name-part-type="genus" reg="Heliobolus">Heliobolus</tp:taxon-name-part><tp:taxon-name-part taxon-name-part-type="species" reg="crawfordi">crawfordi</tp:taxon-name-part></tp:taxon-name></italic> (adult) <bold>c</bold><italic><tp:taxon-name><tp:taxon-name-part taxon-name-part-type="genus" reg="Heliobolus">Heliobolus</tp:taxon-name-part><tp:taxon-name-part taxon-name-part-type="species" reg="crawfordi">crawfordi</tp:taxon-name-part></tp:taxon-name></italic> (juvenile) <bold>d</bold><italic><tp:taxon-name><tp:taxon-name-part taxon-name-part-type="genus" reg="Pedioplanis">Pedioplanis</tp:taxon-name-part><tp:taxon-name-part taxon-name-part-type="species" reg="haackei">haackei</tp:taxon-name-part></tp:taxon-name></italic><bold>e</bold><italic><tp:taxon-name><tp:taxon-name-part taxon-name-part-type="genus" reg="Pedioplanis">Pedioplanis</tp:taxon-name-part><tp:taxon-name-part taxon-name-part-type="species" reg="serodioi">serodioi</tp:taxon-name-part></tp:taxon-name></italic><bold>f</bold><italic><tp:taxon-name><tp:taxon-name-part taxon-name-part-type="genus" reg="Cordylus">Cordylus</tp:taxon-name-part><tp:taxon-name-part taxon-name-part-type="species" reg="phonolithos">phonolithos</tp:taxon-name-part></tp:taxon-name></italic><bold>g</bold><italic><tp:taxon-name><tp:taxon-name-part taxon-name-part-type="genus" reg="Cordylosaurus">Cordylosaurus</tp:taxon-name-part><tp:taxon-name-part taxon-name-part-type="species" reg="subtessellatus">subtessellatus</tp:taxon-name-part></tp:taxon-name></italic><bold>h</bold><italic><tp:taxon-name><tp:taxon-name-part taxon-name-part-type="genus" reg="Gerrhosaurus">Gerrhosaurus</tp:taxon-name-part></tp:taxon-name></italic> sp. Photographs by AT (<bold>a, b, e, f, h</bold>) and LMPC (<bold>c, d, g</bold>).</p></caption><graphic xmlns:xlink="http://www.w3.org/1999/xlink" xlink:href="zookeys-1201-167_article-120750__-g007.jpg" position="float" orientation="portrait" xlink:type="simple" id="oo_1048976.jpg"><uri content-type="original_file" xlink:type="simple">https://binary.pensoft.net/fig/1048976</uri></graphic></fig></tp:treatment-sec><ref-list><ref id="B30"><mixed-citation xmlns:xlink="http://www.w3.org/1999/xlink" xlink:type="simple"><person-group><name name-style="western"><surname>Butler</surname><given-names>BO</given-names></name><name name-style="western"><surname>Ceríaco</surname><given-names>LMP</given-names></name><name name-style="western"><surname>Marques</surname><given-names>MP</given-names></name><name name-style="western"><surname>Bandeira</surname><given-names>S</given-names></name><name name-style="western"><surname>Júlio</surname><given-names>T</given-names></name><name name-style="western"><surname>Heinicke</surname><given-names>M</given-names></name><name name-style="western"><surname>Bauer</surname><given-names>AM</given-names></name></person-group> (<year>2019</year>) <article-title>Herpetological survey of Huíla Province, Southwest Angola, including first records from Bicuar National Park.</article-title><source>Herpetological Review</source><volume>50</volume>(<issue>2</issue>): <fpage>225</fpage>–<lpage>240</lpage>.</mixed-citation></ref><ref id="B50"><mixed-citation xmlns:xlink="http://www.w3.org/1999/xlink" xlink:type="simple"><person-group><name name-style="western"><surname>Conradie</surname><given-names>W</given-names></name><name name-style="western"><surname>Bills</surname><given-names>R</given-names></name><name name-style="western"><surname>Branch</surname><given-names>WR</given-names></name></person-group> (<year>2016b</year>) The herpetofauna of the Cubango, Cuito, and lower Cuando river catchments of south-eastern Angola. Amphibian and Reptile Conservation 10(2)[Special Section]: 6–36.</mixed-citation></ref><ref id="B52"><mixed-citation xmlns:xlink="http://www.w3.org/1999/xlink" xlink:type="simple"><person-group><name name-style="western"><surname>Conradie</surname><given-names>W</given-names></name><name name-style="western"><surname>Keates</surname><given-names>C</given-names></name><name name-style="western"><surname>Verburght</surname><given-names>L</given-names></name><name name-style="western"><surname>Baptista</surname><given-names>NL</given-names></name><name name-style="western"><surname>Harvey</surname><given-names>J</given-names></name><name name-style="western"><surname>Júlio</surname><given-names>T</given-names></name><name name-style="western"><surname>Neef</surname><given-names>G</given-names></name></person-group> (<year>2022</year>) Contributions to the herpetofauna of the Angolan Okavango-Cuando-Zambezi River drainages. Part 2: Lizards (<tp:taxon-name><tp:taxon-name-part taxon-name-part-type="suborder">Sauria</tp:taxon-name-part></tp:taxon-name>), chelonians, and crocodiles. Amphibian and Reptile Conservation 16(2): 181–214 (e322).</mixed-citation></ref></ref-list></tp:taxon-treatment>
