# Supplementary material for: ﻿An island in a sea of sand: a first checklist of the herpetofauna of the Serra da Neve inselberg, southwestern Angola
Source: Zookeys. 2024 May 14;1201:167–217. doi: 10.3897/zookeys.1201.120750 (PMC11109511; doi:10.3897/zookeys.1201.120750)
Supplement: XML Treatment for Panaspis cabindae [file zookeys.1201.120750-treatment33.xml]

<!DOCTYPE tp:taxon-treatment
  PUBLIC "-//TaxonX//DTD Taxonomic Treatment Publishing DTD v0 20100105//EN" "tax-treatment-NSO.dtd">
<tp:taxon-treatment xmlns:tp="http://www.plazi.org/taxpub"><tp:treatment-meta><kwd-group><label>Taxon classification</label><kwd>
                    <named-content content-type="kingdom">Animalia</named-content>
                  </kwd><kwd>
                    <named-content content-type="order">Squamata</named-content>
                  </kwd><kwd>
                    <named-content content-type="family">Scincidae</named-content>
                  </kwd></kwd-group><mixed-citation publication-type="journal"><person-group><name><surname>Marques</surname><given-names>Mariana P.</given-names></name><name><surname>Parrinha</surname><given-names>Diogo</given-names></name><name><surname>Lopes-Lima</surname><given-names>Manuel</given-names></name><name><surname>Tiutenko</surname><given-names>Arthur</given-names></name><name><surname>Bauer</surname><given-names>Aaron M.</given-names></name><name><surname>Ceríaco</surname><given-names>Luis M. P.</given-names></name></person-group><article-title>﻿An island in a sea of sand: a first checklist of the herpetofauna of the Serra da Neve inselberg, southwestern Angola</article-title><source>Zookeys</source><day>14</day><month>05</month><year>2024</year><volume>1201</volume><fpage>167</fpage><lpage>217</lpage><pub-id pub-id-type="doi">10.3897/zookeys.1201.120750</pub-id></mixed-citation></tp:treatment-meta><tp:nomenclature><label>﻿</label><tp:taxon-name>
                  <object-id xmlns:xlink="http://www.w3.org/1999/xlink" content-type="arpha" xlink:type="simple">3F807B56-0DC7-5611-A66A-FC5FEDDFCAE1</object-id>
                  <tp:taxon-name-part taxon-name-part-type="genus" reg="Panaspis">Panaspis</tp:taxon-name-part>
                  <tp:taxon-name-part taxon-name-part-type="species" reg="cabindae">cabindae</tp:taxon-name-part>
                </tp:taxon-name><tp:taxon-authority>(Bocage, 1866)</tp:taxon-authority></tp:nomenclature><tp:treatment-sec sec-type="Records" id="SECID0E2CBK"><title>Records.</title><p>Mamué riparian area [-13. 8015, 13.1206, 665 m] (<named-content xmlns:xlink="http://www.w3.org/1999/xlink" content-type="dwc:institutional_code" xlink:title="California Academy of Sciences" xlink:href="http://grbio.org/institution/california-academy-sciences" xlink:type="simple">CAS</named-content> 263550, 263553–263555; <named-content xmlns:xlink="http://www.w3.org/1999/xlink" content-type="dwc:institutional_code" xlink:title="Florida Museum of Natural History" xlink:href="http://grbio.org/institution/florida-museum-natural-history" xlink:type="simple">UF</named-content> 187242; <abbrev xmlns:xlink="http://www.w3.org/1999/xlink" xlink:title="Instituto Nacional da Biodiversidade e Áreas de Conservação" id="ABBRID0EJDBK" xlink:type="simple">INBAC</abbrev>/AMB 10317, 10320).</p></tp:treatment-sec><tp:treatment-sec sec-type="comments" id="SECID0ENDBK"><title>Comments.</title><p>The distribution area of this species extends from central Africa to the central highlands in Angola, reaching its southern limit in the forest margins below the Escarpment in southeastern Namibe Province (<xref ref-type="bibr" rid="B36">Ceríaco et al. 2020b</xref>). The species appears to be absent from more xeric and desertic areas of the southwestern regions of Namibe Province, where it is replaced by its congener <italic><tp:taxon-name><tp:taxon-name-part taxon-name-part-type="genus" reg="Panaspis">Panaspis</tp:taxon-name-part><tp:taxon-name-part taxon-name-part-type="species" reg="mocamedensis">mocamedensis</tp:taxon-name-part></tp:taxon-name></italic>. In Serra da Neve, the species was found under leaf-litter, in dense Miombo woodlands. In Serra da Neve the species occurs in more humid lowlands, tendentially preferring more forested areas with deeper leaf litter.</p></tp:treatment-sec><ref-list><ref id="B36"><mixed-citation xmlns:xlink="http://www.w3.org/1999/xlink" xlink:type="simple"><person-group><name name-style="western"><surname>Ceríaco</surname><given-names>LMP</given-names></name><name name-style="western"><surname>Heinicke</surname><given-names>MP</given-names></name><name name-style="western"><surname>Parker</surname><given-names>KL</given-names></name><name name-style="western"><surname>Marques</surname><given-names>MP</given-names></name><name name-style="western"><surname>Bauer</surname><given-names>AM</given-names></name></person-group> (<year>2020b</year>) <article-title>A review of the African snake-eyed skinks (<tp:taxon-name><tp:taxon-name-part taxon-name-part-type="family">Scincidae</tp:taxon-name-part></tp:taxon-name>: <italic><tp:taxon-name><tp:taxon-name-part taxon-name-part-type="genus">Panaspis</tp:taxon-name-part></tp:taxon-name></italic>) from Angola, with the description of a new species.</article-title><source>Zootaxa</source><volume>4747</volume>(<issue>1</issue>): <fpage>77</fpage>–<lpage>112</lpage>. <ext-link xlink:href="10.11646/zootaxa.4747.1.3" ext-link-type="doi" xlink:type="simple">https://doi.org/10.11646/zootaxa.4747.1.3</ext-link></mixed-citation></ref></ref-list></tp:taxon-treatment>
