# Supplementary material for: ﻿An island in a sea of sand: a first checklist of the herpetofauna of the Serra da Neve inselberg, southwestern Angola
Source: Zookeys. 2024 May 14;1201:167–217. doi: 10.3897/zookeys.1201.120750 (PMC11109511; doi:10.3897/zookeys.1201.120750)
Supplement: XML Treatment for Panaspis mocamedensis [file zookeys.1201.120750-treatment34.xml]

<!DOCTYPE tp:taxon-treatment
  PUBLIC "-//TaxonX//DTD Taxonomic Treatment Publishing DTD v0 20100105//EN" "tax-treatment-NSO.dtd">
<tp:taxon-treatment xmlns:tp="http://www.plazi.org/taxpub"><tp:treatment-meta><kwd-group><label>Taxon classification</label><kwd>
                    <named-content content-type="kingdom">Animalia</named-content>
                  </kwd><kwd>
                    <named-content content-type="order">Squamata</named-content>
                  </kwd><kwd>
                    <named-content content-type="family">Scincidae</named-content>
                  </kwd></kwd-group><mixed-citation publication-type="journal"><person-group><name><surname>Marques</surname><given-names>Mariana P.</given-names></name><name><surname>Parrinha</surname><given-names>Diogo</given-names></name><name><surname>Lopes-Lima</surname><given-names>Manuel</given-names></name><name><surname>Tiutenko</surname><given-names>Arthur</given-names></name><name><surname>Bauer</surname><given-names>Aaron M.</given-names></name><name><surname>Ceríaco</surname><given-names>Luis M. P.</given-names></name></person-group><article-title>﻿An island in a sea of sand: a first checklist of the herpetofauna of the Serra da Neve inselberg, southwestern Angola</article-title><source>Zookeys</source><day>14</day><month>05</month><year>2024</year><volume>1201</volume><fpage>167</fpage><lpage>217</lpage><pub-id pub-id-type="doi">10.3897/zookeys.1201.120750</pub-id></mixed-citation></tp:treatment-meta><tp:nomenclature><label>﻿</label><tp:taxon-name>
                  <object-id xmlns:xlink="http://www.w3.org/1999/xlink" content-type="arpha" xlink:type="simple">372C0D1A-D824-5733-A845-25564F49A56F</object-id>
                  <tp:taxon-name-part taxon-name-part-type="genus" reg="Panaspis">Panaspis</tp:taxon-name-part>
                  <tp:taxon-name-part taxon-name-part-type="species" reg="mocamedensis">mocamedensis</tp:taxon-name-part>
                </tp:taxon-name><tp:taxon-authority>Ceríaco, Heinicke, Parker, Marques &amp; Bauer, 2020</tp:taxon-authority></tp:nomenclature><tp:treatment-sec sec-type="Records" id="SECID0EGFBK"><title>Records.</title><p>2 km N of Maylowe [<named-content xmlns:xlink="http://www.w3.org/1999/xlink" content-type="dwc:verbatimCoordinates" xlink:type="simple"><named-content content-type="geo-json" specific-use="{&#34;type&#34;:&#34;Point&#34;,&#34;coordinates&#34;:[13.262500,-13.828000]}" id="NCID0EPFBK" xlink:type="simple">-13.8280, 13.2625</named-content></named-content>, 820 m] (MB03-001532, 001533).</p></tp:treatment-sec><tp:treatment-sec sec-type="comments" id="SECID0EUFBK"><title>Comments.</title><p><italic><tp:taxon-name><tp:taxon-name-part taxon-name-part-type="genus" reg="Panaspis">P.</tp:taxon-name-part><tp:taxon-name-part taxon-name-part-type="species" reg="mocamedensis">mocamedensis</tp:taxon-name-part></tp:taxon-name></italic> is endemic to Namibe Province (<xref ref-type="bibr" rid="B36">Ceríaco et al. 2020b</xref>). This species tendentially prefer more open and dry micro-habitats than their Angolan congeners.</p></tp:treatment-sec><ref-list><ref id="B36"><mixed-citation xmlns:xlink="http://www.w3.org/1999/xlink" xlink:type="simple"><person-group><name name-style="western"><surname>Ceríaco</surname><given-names>LMP</given-names></name><name name-style="western"><surname>Heinicke</surname><given-names>MP</given-names></name><name name-style="western"><surname>Parker</surname><given-names>KL</given-names></name><name name-style="western"><surname>Marques</surname><given-names>MP</given-names></name><name name-style="western"><surname>Bauer</surname><given-names>AM</given-names></name></person-group> (<year>2020b</year>) <article-title>A review of the African snake-eyed skinks (<tp:taxon-name><tp:taxon-name-part taxon-name-part-type="family">Scincidae</tp:taxon-name-part></tp:taxon-name>: <italic><tp:taxon-name><tp:taxon-name-part taxon-name-part-type="genus">Panaspis</tp:taxon-name-part></tp:taxon-name></italic>) from Angola, with the description of a new species.</article-title><source>Zootaxa</source><volume>4747</volume>(<issue>1</issue>): <fpage>77</fpage>–<lpage>112</lpage>. <ext-link xlink:href="10.11646/zootaxa.4747.1.3" ext-link-type="doi" xlink:type="simple">https://doi.org/10.11646/zootaxa.4747.1.3</ext-link></mixed-citation></ref></ref-list></tp:taxon-treatment>
