# Supplementary material for: ﻿An island in a sea of sand: a first checklist of the herpetofauna of the Serra da Neve inselberg, southwestern Angola
Source: Zookeys. 2024 May 14;1201:167–217. doi: 10.3897/zookeys.1201.120750 (PMC11109511; doi:10.3897/zookeys.1201.120750)
Supplement: XML Treatment for Panaspis [file zookeys.1201.120750-treatment35.xml]

<!DOCTYPE tp:taxon-treatment
  PUBLIC "-//TaxonX//DTD Taxonomic Treatment Publishing DTD v0 20100105//EN" "tax-treatment-NSO.dtd">
<tp:taxon-treatment xmlns:tp="http://www.plazi.org/taxpub"><tp:treatment-meta><kwd-group><label>Taxon classification</label><kwd>
                    <named-content content-type="kingdom">Animalia</named-content>
                  </kwd><kwd>
                    <named-content content-type="order">Squamata</named-content>
                  </kwd><kwd>
                    <named-content content-type="family">Scincidae</named-content>
                  </kwd></kwd-group><mixed-citation publication-type="journal"><person-group><name><surname>Marques</surname><given-names>Mariana P.</given-names></name><name><surname>Parrinha</surname><given-names>Diogo</given-names></name><name><surname>Lopes-Lima</surname><given-names>Manuel</given-names></name><name><surname>Tiutenko</surname><given-names>Arthur</given-names></name><name><surname>Bauer</surname><given-names>Aaron M.</given-names></name><name><surname>Ceríaco</surname><given-names>Luis M. P.</given-names></name></person-group><article-title>﻿An island in a sea of sand: a first checklist of the herpetofauna of the Serra da Neve inselberg, southwestern Angola</article-title><source>Zookeys</source><day>14</day><month>05</month><year>2024</year><volume>1201</volume><fpage>167</fpage><lpage>217</lpage><pub-id pub-id-type="doi">10.3897/zookeys.1201.120750</pub-id></mixed-citation></tp:treatment-meta><tp:nomenclature><label>﻿</label><tp:taxon-name>
                  <object-id xmlns:xlink="http://www.w3.org/1999/xlink" content-type="arpha" xlink:type="simple">91691C79-3B5A-5207-8C49-E858F2437BA5</object-id>
                  <tp:taxon-name-part taxon-name-part-type="genus" reg="Panaspis">Panaspis</tp:taxon-name-part>
                </tp:taxon-name><tp:taxon-authority>sp. 1</tp:taxon-authority><xref ref-type="fig" rid="F8">Fig. 8c</xref></tp:nomenclature><tp:treatment-sec sec-type="Records" id="SECID0EOHBK"><title>Records.</title><p>Rock outcrops near Catchi [<named-content xmlns:xlink="http://www.w3.org/1999/xlink" content-type="dwc:verbatimCoordinates" xlink:type="simple"><named-content content-type="geo-json" specific-use="{&#34;type&#34;:&#34;Point&#34;,&#34;coordinates&#34;:[13.257100,-13.765300]}" id="NCID0EXHBK" xlink:type="simple">-13.7653, 13.2571</named-content></named-content>, 1645 m] (MUNHAC/MB03-001525, 001526); Catchi, basecamp [<named-content xmlns:xlink="http://www.w3.org/1999/xlink" content-type="dwc:verbatimCoordinates" xlink:type="simple"><named-content content-type="geo-json" specific-use="{&#34;type&#34;:&#34;Point&#34;,&#34;coordinates&#34;:[13.256200,-13.762700]}" id="NCID0E6HBK" xlink:type="simple">-13.7627, 13.2562</named-content></named-content>, 1597 m] (MUNHAC/MB03-001528); 2 km N of Maylowe [<named-content xmlns:xlink="http://www.w3.org/1999/xlink" content-type="dwc:verbatimCoordinates" xlink:type="simple"><named-content content-type="geo-json" specific-use="{&#34;type&#34;:&#34;Point&#34;,&#34;coordinates&#34;:[13.262500,-13.828000]}" id="NCID0EHIBK" xlink:type="simple">-13.8280, 13.2625</named-content></named-content>, 820 m], (MUNHAC/MB03-001529–001531); Dry riverbed, 2 km N of Maylowe [<named-content xmlns:xlink="http://www.w3.org/1999/xlink" content-type="dwc:verbatimCoordinates" xlink:type="simple"><named-content content-type="geo-json" specific-use="{&#34;type&#34;:&#34;Point&#34;,&#34;coordinates&#34;:[13.260100,-13.826500]}" id="NCID0EPIBK" xlink:type="simple">-13.8265, 13.2601</named-content></named-content>, 720 m] (MUNHAC/MB03-001534).</p></tp:treatment-sec><tp:treatment-sec sec-type="comments" id="SECID0EUIBK"><title>Comments.</title><p>A new species is currently being described (MPM unpubl. data), only known from the Serra da Neve inselberg, where it is assumed to be endemic. <italic><tp:taxon-name><tp:taxon-name-part taxon-name-part-type="genus" reg="Panaspis">Panaspis</tp:taxon-name-part></tp:taxon-name></italic> sp. 1 belongs to the same Central African lineages as <italic><tp:taxon-name><tp:taxon-name-part taxon-name-part-type="genus" reg="Panaspis">P.</tp:taxon-name-part><tp:taxon-name-part taxon-name-part-type="species" reg="cabindae">cabindae</tp:taxon-name-part></tp:taxon-name></italic> and is part of the same clade as the Gulf of Guinea Oceanic islands species (<xref ref-type="bibr" rid="B36">Ceríaco et al. 2020b</xref>; MPM unpubl. data). This species shows some ecological adaptability occurring in both Miombo woodlands in the higher elevation areas but also in the arid Mopane lowlands (MPM unpubl. data). It was recorded in sympatry with <italic><tp:taxon-name><tp:taxon-name-part taxon-name-part-type="genus" reg="Panaspis">P.</tp:taxon-name-part><tp:taxon-name-part taxon-name-part-type="species" reg="mocamedensis">mocamedensis</tp:taxon-name-part></tp:taxon-name></italic> in the lowlands of the inselberg.</p></tp:treatment-sec><tp:treatment-sec><!--Section generated to contain objects referenced in tp:taxon-treatment.--><fig id="F8" position="float" orientation="portrait"><object-id xmlns:xlink="http://www.w3.org/1999/xlink" content-type="doi" xlink:type="simple">10.3897/zookeys.1201.120750.figure8</object-id><object-id xmlns:xlink="http://www.w3.org/1999/xlink" content-type="arpha" xlink:type="simple">F2C56A85-D2AA-55A9-8DB6-F5490A64055A</object-id><label>Figure 8.</label><caption><p><bold>a</bold><italic><tp:taxon-name><tp:taxon-name-part taxon-name-part-type="genus" reg="Matobosaurus">Matobosaurus</tp:taxon-name-part><tp:taxon-name-part taxon-name-part-type="species" reg="maltzahni">maltzahni</tp:taxon-name-part></tp:taxon-name></italic><bold>b</bold><italic><tp:taxon-name><tp:taxon-name-part taxon-name-part-type="genus" reg="Acontias">Acontias</tp:taxon-name-part><tp:taxon-name-part taxon-name-part-type="species" reg="mukwando">mukwando</tp:taxon-name-part></tp:taxon-name></italic><bold>c</bold><italic><tp:taxon-name><tp:taxon-name-part taxon-name-part-type="genus" reg="Panaspis">Panaspis</tp:taxon-name-part></tp:taxon-name></italic> sp. 1 <bold>d</bold><italic><tp:taxon-name><tp:taxon-name-part taxon-name-part-type="genus" reg="Sepsina">Sepsina</tp:taxon-name-part><tp:taxon-name-part taxon-name-part-type="species" reg="copei">copei</tp:taxon-name-part></tp:taxon-name></italic><bold>e</bold><italic><tp:taxon-name><tp:taxon-name-part taxon-name-part-type="genus" reg="Trachylepis">Trachylepis</tp:taxon-name-part><tp:taxon-name-part taxon-name-part-type="species" reg="albopunctata">albopunctata</tp:taxon-name-part></tp:taxon-name></italic><bold>f</bold><italic><tp:taxon-name><tp:taxon-name-part taxon-name-part-type="genus" reg="Trachylepis">Trachylepis</tp:taxon-name-part><tp:taxon-name-part taxon-name-part-type="species" reg="ansorgii">ansorgii</tp:taxon-name-part></tp:taxon-name></italic><bold>g</bold><italic><tp:taxon-name><tp:taxon-name-part taxon-name-part-type="genus" reg="Trachylepis">Trachylepis</tp:taxon-name-part><tp:taxon-name-part taxon-name-part-type="species" reg="binotata">binotata</tp:taxon-name-part></tp:taxon-name></italic><bold>h</bold><italic><tp:taxon-name><tp:taxon-name-part taxon-name-part-type="genus" reg="Trachylepis">Trachylepis</tp:taxon-name-part><tp:taxon-name-part taxon-name-part-type="species" reg="bouri">bouri</tp:taxon-name-part></tp:taxon-name></italic>. Photographs by AT (<bold>a–c, e–h</bold>); LMPC (<bold>d</bold>).</p></caption><graphic xmlns:xlink="http://www.w3.org/1999/xlink" xlink:href="zookeys-1201-167_article-120750__-g008.jpg" position="float" orientation="portrait" xlink:type="simple" id="oo_1048977.jpg"><uri content-type="original_file" xlink:type="simple">https://binary.pensoft.net/fig/1048977</uri></graphic></fig></tp:treatment-sec><ref-list><ref id="B36"><mixed-citation xmlns:xlink="http://www.w3.org/1999/xlink" xlink:type="simple"><person-group><name name-style="western"><surname>Ceríaco</surname><given-names>LMP</given-names></name><name name-style="western"><surname>Heinicke</surname><given-names>MP</given-names></name><name name-style="western"><surname>Parker</surname><given-names>KL</given-names></name><name name-style="western"><surname>Marques</surname><given-names>MP</given-names></name><name name-style="western"><surname>Bauer</surname><given-names>AM</given-names></name></person-group> (<year>2020b</year>) <article-title>A review of the African snake-eyed skinks (<tp:taxon-name><tp:taxon-name-part taxon-name-part-type="family">Scincidae</tp:taxon-name-part></tp:taxon-name>: <italic><tp:taxon-name><tp:taxon-name-part taxon-name-part-type="genus">Panaspis</tp:taxon-name-part></tp:taxon-name></italic>) from Angola, with the description of a new species.</article-title><source>Zootaxa</source><volume>4747</volume>(<issue>1</issue>): <fpage>77</fpage>–<lpage>112</lpage>. <ext-link xlink:href="10.11646/zootaxa.4747.1.3" ext-link-type="doi" xlink:type="simple">https://doi.org/10.11646/zootaxa.4747.1.3</ext-link></mixed-citation></ref></ref-list></tp:taxon-treatment>
