# Supplementary material for: ﻿An island in a sea of sand: a first checklist of the herpetofauna of the Serra da Neve inselberg, southwestern Angola
Source: Zookeys. 2024 May 14;1201:167–217. doi: 10.3897/zookeys.1201.120750 (PMC11109511; doi:10.3897/zookeys.1201.120750)
Supplement: XML Treatment for Panaspis [file zookeys.1201.120750-treatment36.xml]

<!DOCTYPE tp:taxon-treatment
  PUBLIC "-//TaxonX//DTD Taxonomic Treatment Publishing DTD v0 20100105//EN" "tax-treatment-NSO.dtd">
<tp:taxon-treatment xmlns:tp="http://www.plazi.org/taxpub"><tp:treatment-meta><kwd-group><label>Taxon classification</label><kwd>
                    <named-content content-type="kingdom">Animalia</named-content>
                  </kwd><kwd>
                    <named-content content-type="order">Squamata</named-content>
                  </kwd><kwd>
                    <named-content content-type="family">Scincidae</named-content>
                  </kwd></kwd-group><mixed-citation publication-type="journal"><person-group><name><surname>Marques</surname><given-names>Mariana P.</given-names></name><name><surname>Parrinha</surname><given-names>Diogo</given-names></name><name><surname>Lopes-Lima</surname><given-names>Manuel</given-names></name><name><surname>Tiutenko</surname><given-names>Arthur</given-names></name><name><surname>Bauer</surname><given-names>Aaron M.</given-names></name><name><surname>Ceríaco</surname><given-names>Luis M. P.</given-names></name></person-group><article-title>﻿An island in a sea of sand: a first checklist of the herpetofauna of the Serra da Neve inselberg, southwestern Angola</article-title><source>Zookeys</source><day>14</day><month>05</month><year>2024</year><volume>1201</volume><fpage>167</fpage><lpage>217</lpage><pub-id pub-id-type="doi">10.3897/zookeys.1201.120750</pub-id></mixed-citation></tp:treatment-meta><tp:nomenclature><label>﻿</label><tp:taxon-name>
                  <object-id xmlns:xlink="http://www.w3.org/1999/xlink" content-type="arpha" xlink:type="simple">CDF38553-201F-5372-A1EC-DE3FF3222ED8</object-id>
                  <tp:taxon-name-part taxon-name-part-type="genus" reg="Panaspis">Panaspis</tp:taxon-name-part>
                </tp:taxon-name><tp:taxon-authority>sp. 2</tp:taxon-authority></tp:nomenclature><tp:treatment-sec sec-type="Record" id="SECID0E2KBK"><title>Record.</title><p>MPLA post near Catchi [<named-content xmlns:xlink="http://www.w3.org/1999/xlink" content-type="dwc:verbatimCoordinates" xlink:type="simple"><named-content content-type="geo-json" specific-use="{&#34;type&#34;:&#34;Point&#34;,&#34;coordinates&#34;:[13.251400,-13.761800]}" id="NCID0EELBK" xlink:type="simple">-13.7618, 13.2514</named-content></named-content>, 1614 m] (MUNHAC/MB03-1527).</p></tp:treatment-sec><tp:treatment-sec sec-type="comments" id="SECID0EJLBK"><title>Comments.</title><p>A new species is currently being described (MPM unpubl. data); similarly to <italic><tp:taxon-name><tp:taxon-name-part taxon-name-part-type="genus" reg="Panaspis">Panaspis</tp:taxon-name-part></tp:taxon-name></italic> sp. 1, it is known only from Serra da Neve. The single collected specimen was found under a long near to a riparian gallery. <italic><tp:taxon-name><tp:taxon-name-part taxon-name-part-type="genus" reg="Panaspis">Panaspis</tp:taxon-name-part></tp:taxon-name></italic> sp. 2 present phylogenetic and biogeographic affinities with <italic><tp:taxon-name><tp:taxon-name-part taxon-name-part-type="genus" reg="Panaspis">P.</tp:taxon-name-part><tp:taxon-name-part taxon-name-part-type="species" reg="annettesabinae">annettesabinae</tp:taxon-name-part></tp:taxon-name></italic> from the highlands of Ethiopia (<xref ref-type="bibr" rid="B46">Colston et al. 2020</xref>; MPM unpubl. data).</p></tp:treatment-sec><ref-list><ref id="B46"><mixed-citation xmlns:xlink="http://www.w3.org/1999/xlink" xlink:type="simple"><person-group><name name-style="western"><surname>Colston</surname><given-names>TJ</given-names></name><name name-style="western"><surname>Pyron</surname><given-names>AR</given-names></name><name name-style="western"><surname>Bauer</surname><given-names>AM</given-names></name></person-group> (<year>2020</year>) <article-title>A new species of African snake-eyed skink (<tp:taxon-name><tp:taxon-name-part taxon-name-part-type="family">Scincidae</tp:taxon-name-part></tp:taxon-name>: <italic><tp:taxon-name><tp:taxon-name-part taxon-name-part-type="genus">Panaspis</tp:taxon-name-part></tp:taxon-name></italic>) from Ethiopia.</article-title><source>Zootaxa</source><volume>4779</volume>(<issue>2</issue>): <fpage>190</fpage>–<lpage>200</lpage>. <ext-link xlink:href="10.11646/zootaxa.4779.2.2" ext-link-type="doi" xlink:type="simple">https://doi.org/10.11646/zootaxa.4779.2.2</ext-link></mixed-citation></ref></ref-list></tp:taxon-treatment>
