# Supplementary material for: ﻿An island in a sea of sand: a first checklist of the herpetofauna of the Serra da Neve inselberg, southwestern Angola
Source: Zookeys. 2024 May 14;1201:167–217. doi: 10.3897/zookeys.1201.120750 (PMC11109511; doi:10.3897/zookeys.1201.120750)
Supplement: XML Treatment for Trachylepis albopunctata [file zookeys.1201.120750-treatment38.xml]

<!DOCTYPE tp:taxon-treatment
  PUBLIC "-//TaxonX//DTD Taxonomic Treatment Publishing DTD v0 20100105//EN" "tax-treatment-NSO.dtd">
<tp:taxon-treatment xmlns:tp="http://www.plazi.org/taxpub"><tp:treatment-meta><kwd-group><label>Taxon classification</label><kwd>
                    <named-content content-type="kingdom">Animalia</named-content>
                  </kwd><kwd>
                    <named-content content-type="order">Squamata</named-content>
                  </kwd><kwd>
                    <named-content content-type="family">Scincidae</named-content>
                  </kwd></kwd-group><mixed-citation publication-type="journal"><person-group><name><surname>Marques</surname><given-names>Mariana P.</given-names></name><name><surname>Parrinha</surname><given-names>Diogo</given-names></name><name><surname>Lopes-Lima</surname><given-names>Manuel</given-names></name><name><surname>Tiutenko</surname><given-names>Arthur</given-names></name><name><surname>Bauer</surname><given-names>Aaron M.</given-names></name><name><surname>Ceríaco</surname><given-names>Luis M. P.</given-names></name></person-group><article-title>﻿An island in a sea of sand: a first checklist of the herpetofauna of the Serra da Neve inselberg, southwestern Angola</article-title><source>Zookeys</source><day>14</day><month>05</month><year>2024</year><volume>1201</volume><fpage>167</fpage><lpage>217</lpage><pub-id pub-id-type="doi">10.3897/zookeys.1201.120750</pub-id></mixed-citation></tp:treatment-meta><tp:nomenclature><label>﻿</label><tp:taxon-name>
                  <object-id xmlns:xlink="http://www.w3.org/1999/xlink" content-type="arpha" xlink:type="simple">3D089568-5654-5C51-A443-218C68C1B822</object-id>
                  <tp:taxon-name-part taxon-name-part-type="genus" reg="Trachylepis">Trachylepis</tp:taxon-name-part>
                  <tp:taxon-name-part taxon-name-part-type="species" reg="albopunctata">albopunctata</tp:taxon-name-part>
                </tp:taxon-name><tp:taxon-authority>(Bocage, 1867)</tp:taxon-authority><xref ref-type="fig" rid="F8">Fig. 8e</xref></tp:nomenclature><tp:treatment-sec sec-type="Records" id="SECID0EZQBK"><title>Records.</title><p>Rock outcrop near Basecamp 1 [<named-content xmlns:xlink="http://www.w3.org/1999/xlink" content-type="dwc:verbatimCoordinates" xlink:type="simple"><named-content content-type="geo-json" specific-use="{&#34;type&#34;:&#34;Point&#34;,&#34;coordinates&#34;:[13.257500,-13.786400]}" id="NCID0ECRBK" xlink:type="simple">-13.7864, 13.2575</named-content></named-content>, 1596 m] (<named-content xmlns:xlink="http://www.w3.org/1999/xlink" content-type="dwc:institutional_code" xlink:title="California Academy of Sciences" xlink:href="http://grbio.org/institution/california-academy-sciences" xlink:type="simple">CAS</named-content> 263560); Basecamp 1 [<named-content xmlns:xlink="http://www.w3.org/1999/xlink" content-type="dwc:verbatimCoordinates" xlink:type="simple"><named-content content-type="geo-json" specific-use="{&#34;type&#34;:&#34;Point&#34;,&#34;coordinates&#34;:[13.259100,-13.777000]}" id="NCID0EORBK" xlink:type="simple">-13.7770, 13.2591</named-content></named-content>, 1488 m] (MUNHAC/MB03-001384, 001516; <abbrev xmlns:xlink="http://www.w3.org/1999/xlink" xlink:title="Instituto Nacional da Biodiversidade e Áreas de Conservação" id="ABBRID0ETRBK" xlink:type="simple">INBAC</abbrev>/LMPC 1265); Catchi surroundings [<named-content xmlns:xlink="http://www.w3.org/1999/xlink" content-type="dwc:verbatimCoordinates" xlink:type="simple"><named-content content-type="geo-json" specific-use="{&#34;type&#34;:&#34;Point&#34;,&#34;coordinates&#34;:[13.256900,-13.762000]}" id="NCID0E1RBK" xlink:type="simple">-13.7620, 13.2569</named-content></named-content>, 1585 m] (MUNHAC/MB03-001468, 001469, 001486–001498, 001500–001502, 001504–001508); 2 km N of Maylowe [<named-content xmlns:xlink="http://www.w3.org/1999/xlink" content-type="dwc:verbatimCoordinates" xlink:type="simple"><named-content content-type="geo-json" specific-use="{&#34;type&#34;:&#34;Point&#34;,&#34;coordinates&#34;:[13.262500,-13.828000]}" id="NCID0ECSBK" xlink:type="simple">-13.8280, 13.2625</named-content></named-content>, 818 m] (MUHNAC/MB03-001509); Catchi, rock outcrops near basecamp [<named-content xmlns:xlink="http://www.w3.org/1999/xlink" content-type="dwc:verbatimCoordinates" xlink:type="simple"><named-content content-type="geo-json" specific-use="{&#34;type&#34;:&#34;Point&#34;,&#34;coordinates&#34;:[13.257100,-13.765300]}" id="NCID0EKSBK" xlink:type="simple">-13.7653, 13.2571</named-content></named-content>, 1645 m] (MUNHAC/MB03-001499, 001503).</p></tp:treatment-sec><tp:treatment-sec sec-type="comments" id="SECID0EPSBK"><title>Comments.</title><p>The species is widely distributed in Angola, except for the southeastern areas of the country, where it is replaced by <italic><tp:taxon-name><tp:taxon-name-part taxon-name-part-type="genus" reg="Trachylepis">Trachylepis</tp:taxon-name-part><tp:taxon-name-part taxon-name-part-type="species" reg="damarana">damarana</tp:taxon-name-part></tp:taxon-name></italic> (Peters, 1870). The Angolan population was long identified as <italic><tp:taxon-name><tp:taxon-name-part taxon-name-part-type="genus" reg="Trachylepis">Trachylepis</tp:taxon-name-part><tp:taxon-name-part taxon-name-part-type="species" reg="varia">varia</tp:taxon-name-part></tp:taxon-name></italic> (Peters, 1867), but recent reviews by <xref ref-type="bibr" rid="B126">Weinell and Bauer (2018)</xref> and <xref ref-type="bibr" rid="B40">Ceríaco et al. (2024)</xref> validated the specific status of <italic><tp:taxon-name><tp:taxon-name-part taxon-name-part-type="genus" reg="Trachylepis"/><tp:taxon-name-part taxon-name-part-type="species" reg="albopunctata">albopunctata</tp:taxon-name-part></tp:taxon-name></italic>.</p></tp:treatment-sec><tp:treatment-sec><!--Section generated to contain objects referenced in tp:taxon-treatment.--><fig id="F8" position="float" orientation="portrait"><object-id xmlns:xlink="http://www.w3.org/1999/xlink" content-type="doi" xlink:type="simple">10.3897/zookeys.1201.120750.figure8</object-id><object-id xmlns:xlink="http://www.w3.org/1999/xlink" content-type="arpha" xlink:type="simple">F2C56A85-D2AA-55A9-8DB6-F5490A64055A</object-id><label>Figure 8.</label><caption><p><bold>a</bold><italic><tp:taxon-name><tp:taxon-name-part taxon-name-part-type="genus" reg="Matobosaurus">Matobosaurus</tp:taxon-name-part><tp:taxon-name-part taxon-name-part-type="species" reg="maltzahni">maltzahni</tp:taxon-name-part></tp:taxon-name></italic><bold>b</bold><italic><tp:taxon-name><tp:taxon-name-part taxon-name-part-type="genus" reg="Acontias">Acontias</tp:taxon-name-part><tp:taxon-name-part taxon-name-part-type="species" reg="mukwando">mukwando</tp:taxon-name-part></tp:taxon-name></italic><bold>c</bold><italic><tp:taxon-name><tp:taxon-name-part taxon-name-part-type="genus" reg="Panaspis">Panaspis</tp:taxon-name-part></tp:taxon-name></italic> sp. 1 <bold>d</bold><italic><tp:taxon-name><tp:taxon-name-part taxon-name-part-type="genus" reg="Sepsina">Sepsina</tp:taxon-name-part><tp:taxon-name-part taxon-name-part-type="species" reg="copei">copei</tp:taxon-name-part></tp:taxon-name></italic><bold>e</bold><italic><tp:taxon-name><tp:taxon-name-part taxon-name-part-type="genus" reg="Trachylepis">Trachylepis</tp:taxon-name-part><tp:taxon-name-part taxon-name-part-type="species" reg="albopunctata">albopunctata</tp:taxon-name-part></tp:taxon-name></italic><bold>f</bold><italic><tp:taxon-name><tp:taxon-name-part taxon-name-part-type="genus" reg="Trachylepis">Trachylepis</tp:taxon-name-part><tp:taxon-name-part taxon-name-part-type="species" reg="ansorgii">ansorgii</tp:taxon-name-part></tp:taxon-name></italic><bold>g</bold><italic><tp:taxon-name><tp:taxon-name-part taxon-name-part-type="genus" reg="Trachylepis">Trachylepis</tp:taxon-name-part><tp:taxon-name-part taxon-name-part-type="species" reg="binotata">binotata</tp:taxon-name-part></tp:taxon-name></italic><bold>h</bold><italic><tp:taxon-name><tp:taxon-name-part taxon-name-part-type="genus" reg="Trachylepis">Trachylepis</tp:taxon-name-part><tp:taxon-name-part taxon-name-part-type="species" reg="bouri">bouri</tp:taxon-name-part></tp:taxon-name></italic>. Photographs by AT (<bold>a–c, e–h</bold>); LMPC (<bold>d</bold>).</p></caption><graphic xmlns:xlink="http://www.w3.org/1999/xlink" xlink:href="zookeys-1201-167_article-120750__-g008.jpg" position="float" orientation="portrait" xlink:type="simple" id="oo_1048977.jpg"><uri content-type="original_file" xlink:type="simple">https://binary.pensoft.net/fig/1048977</uri></graphic></fig></tp:treatment-sec><ref-list><ref id="B126"><mixed-citation xmlns:xlink="http://www.w3.org/1999/xlink" xlink:type="simple"><person-group><name name-style="western"><surname>Weinell</surname><given-names>JL</given-names></name><name name-style="western"><surname>Bauer</surname><given-names>AM</given-names></name></person-group> (<year>2018</year>) <article-title>Systematics and phylogeography of the widely distributed African skink <italic><tp:taxon-name><tp:taxon-name-part taxon-name-part-type="genus">Trachylepis</tp:taxon-name-part><tp:taxon-name-part taxon-name-part-type="species">varia</tp:taxon-name-part></tp:taxon-name></italic> species complex.</article-title><source>Molecular Phylogenetics and Evolution</source><volume>120</volume>: <fpage>103</fpage>–<lpage>117</lpage>. <ext-link xlink:href="10.1016/j.ympev.2017.11.014" ext-link-type="doi" xlink:type="simple">https://doi.org/10.1016/j.ympev.2017.11.014</ext-link></mixed-citation></ref><ref id="B40"><mixed-citation xmlns:xlink="http://www.w3.org/1999/xlink" xlink:type="simple"><person-group><name name-style="western"><surname>Ceríaco</surname><given-names>LMP</given-names></name><name name-style="western"><surname>Marques</surname><given-names>MP</given-names></name><name name-style="western"><surname>Parrinha</surname><given-names>D</given-names></name><name name-style="western"><surname>Tiutenko</surname><given-names>A</given-names></name><name name-style="western"><surname>Weinell</surname><given-names>J</given-names></name><name name-style="western"><surname>Butler</surname><given-names>BO</given-names></name><name name-style="western"><surname>Bauer</surname><given-names>AM</given-names></name></person-group> (<year>2024</year>) <article-title>The <italic><tp:taxon-name><tp:taxon-name-part taxon-name-part-type="genus">Trachylepis</tp:taxon-name-part></tp:taxon-name></italic> (<tp:taxon-name><tp:taxon-name-part taxon-name-part-type="order">Squamata</tp:taxon-name-part></tp:taxon-name>: <tp:taxon-name><tp:taxon-name-part taxon-name-part-type="family">Scincidae</tp:taxon-name-part></tp:taxon-name>) of Angola: an integrative taxonomic review with the description of seven new species.</article-title><source>Bulletin of the American Museum of Natural History</source><volume>465</volume>(<issue>465</issue>): <fpage>1</fpage>–<lpage>153</lpage>. <ext-link xlink:href="10.1206/0003-0090.465.1.1" ext-link-type="doi" xlink:type="simple">https://doi.org/10.1206/0003-0090.465.1.1</ext-link></mixed-citation></ref></ref-list></tp:taxon-treatment>
