# Supplementary material for: ﻿An island in a sea of sand: a first checklist of the herpetofauna of the Serra da Neve inselberg, southwestern Angola
Source: Zookeys. 2024 May 14;1201:167–217. doi: 10.3897/zookeys.1201.120750 (PMC11109511; doi:10.3897/zookeys.1201.120750)
Supplement: XML Treatment for Trachylepis ansorgii [file zookeys.1201.120750-treatment39.xml]

<!DOCTYPE tp:taxon-treatment
  PUBLIC "-//TaxonX//DTD Taxonomic Treatment Publishing DTD v0 20100105//EN" "tax-treatment-NSO.dtd">
<tp:taxon-treatment xmlns:tp="http://www.plazi.org/taxpub"><tp:treatment-meta><kwd-group><label>Taxon classification</label><kwd>
                    <named-content content-type="kingdom">Animalia</named-content>
                  </kwd><kwd>
                    <named-content content-type="order">Squamata</named-content>
                  </kwd><kwd>
                    <named-content content-type="family">Scincidae</named-content>
                  </kwd></kwd-group><mixed-citation publication-type="journal"><person-group><name><surname>Marques</surname><given-names>Mariana P.</given-names></name><name><surname>Parrinha</surname><given-names>Diogo</given-names></name><name><surname>Lopes-Lima</surname><given-names>Manuel</given-names></name><name><surname>Tiutenko</surname><given-names>Arthur</given-names></name><name><surname>Bauer</surname><given-names>Aaron M.</given-names></name><name><surname>Ceríaco</surname><given-names>Luis M. P.</given-names></name></person-group><article-title>﻿An island in a sea of sand: a first checklist of the herpetofauna of the Serra da Neve inselberg, southwestern Angola</article-title><source>Zookeys</source><day>14</day><month>05</month><year>2024</year><volume>1201</volume><fpage>167</fpage><lpage>217</lpage><pub-id pub-id-type="doi">10.3897/zookeys.1201.120750</pub-id></mixed-citation></tp:treatment-meta><tp:nomenclature><label>﻿</label><tp:taxon-name>
                  <object-id xmlns:xlink="http://www.w3.org/1999/xlink" content-type="arpha" xlink:type="simple">E69E698E-369D-52E5-A2EF-73062F8C80B2</object-id>
                  <tp:taxon-name-part taxon-name-part-type="genus" reg="Trachylepis">Trachylepis</tp:taxon-name-part>
                  <tp:taxon-name-part taxon-name-part-type="species" reg="ansorgii">ansorgii</tp:taxon-name-part>
                </tp:taxon-name><tp:taxon-authority>(Boulenger, 1907)</tp:taxon-authority><xref ref-type="fig" rid="F8">Fig. 8f</xref></tp:nomenclature><tp:treatment-sec sec-type="Records" id="SECID0EGVBK"><title>Records.</title><p>Maylowe [<named-content xmlns:xlink="http://www.w3.org/1999/xlink" content-type="dwc:verbatimCoordinates" xlink:type="simple"><named-content content-type="geo-json" specific-use="{&#34;type&#34;:&#34;Point&#34;,&#34;coordinates&#34;:[13.276300,-13.835700]}" id="NCID0EPVBK" xlink:type="simple">-13.8357, 13.2763</named-content></named-content>, 800 m] (MUHNAC/MB03-001396, 001397); Basecamp 1 [<named-content xmlns:xlink="http://www.w3.org/1999/xlink" content-type="dwc:verbatimCoordinates" xlink:type="simple"><named-content content-type="geo-json" specific-use="{&#34;type&#34;:&#34;Point&#34;,&#34;coordinates&#34;:[13.259100,-13.777000]}" id="NCID0EXVBK" xlink:type="simple">-13.7770, 13.2591</named-content></named-content>, 1488 m] (<named-content xmlns:xlink="http://www.w3.org/1999/xlink" content-type="dwc:institutional_code" xlink:title="California Academy of Sciences" xlink:href="http://grbio.org/institution/california-academy-sciences" xlink:type="simple">CAS</named-content> 263567; <named-content xmlns:xlink="http://www.w3.org/1999/xlink" content-type="dwc:institutional_code" xlink:title="Florida Museum of Natural History" xlink:href="http://grbio.org/institution/florida-museum-natural-history" xlink:type="simple">UF</named-content> 187313); Rock outcrop near Basecamp 1 [<named-content xmlns:xlink="http://www.w3.org/1999/xlink" content-type="dwc:verbatimCoordinates" xlink:type="simple"><named-content content-type="geo-json" specific-use="{&#34;type&#34;:&#34;Point&#34;,&#34;coordinates&#34;:[13.257200,-13.786500]}" id="NCID0EHWBK" xlink:type="simple">-13.7865, 13.2572</named-content></named-content>, 1594 m] (<named-content xmlns:xlink="http://www.w3.org/1999/xlink" content-type="dwc:institutional_code" xlink:title="Florida Museum of Natural History" xlink:href="http://grbio.org/institution/florida-museum-natural-history" xlink:type="simple">UF</named-content> 187314); vic. N’Dolondolo [<named-content xmlns:xlink="http://www.w3.org/1999/xlink" content-type="dwc:verbatimCoordinates" xlink:type="simple"><named-content content-type="geo-json" specific-use="{&#34;type&#34;:&#34;Point&#34;,&#34;coordinates&#34;:[13.136100,-13.810400]}" id="NCID0ETWBK" xlink:type="simple">-13.8104, 13.1361</named-content></named-content>, 713 m] (<named-content xmlns:xlink="http://www.w3.org/1999/xlink" content-type="dwc:institutional_code" xlink:title="California Academy of Sciences" xlink:href="http://grbio.org/institution/california-academy-sciences" xlink:type="simple">CAS</named-content> 263545); Catchi, rock outcrops near basecamp [<named-content xmlns:xlink="http://www.w3.org/1999/xlink" content-type="dwc:verbatimCoordinates" xlink:type="simple"><named-content content-type="geo-json" specific-use="{&#34;type&#34;:&#34;Point&#34;,&#34;coordinates&#34;:[13.257100,-13.765300]}" id="NCID0E6WBK" xlink:type="simple">-13.7653, 13.2571</named-content></named-content>, 1645 m] (MUNHAC/MB03-001472, 001475, 001477, 001478, 001482); Catchi surroundings [<named-content xmlns:xlink="http://www.w3.org/1999/xlink" content-type="dwc:verbatimCoordinates" xlink:type="simple"><named-content content-type="geo-json" specific-use="{&#34;type&#34;:&#34;Point&#34;,&#34;coordinates&#34;:[13.256900,-13.762000]}" id="NCID0EHXBK" xlink:type="simple">-13.7620, 13.2569</named-content></named-content>, 1585 m] (MUNHAC/MB03-001473, 001474, 001479–001481, 001485); 2 km N of Maylowe [<named-content xmlns:xlink="http://www.w3.org/1999/xlink" content-type="dwc:verbatimCoordinates" xlink:type="simple"><named-content content-type="geo-json" specific-use="{&#34;type&#34;:&#34;Point&#34;,&#34;coordinates&#34;:[13.262500,-13.828000]}" id="NCID0EPXBK" xlink:type="simple">-13.8280, 13.2625</named-content></named-content>, 818 m] (MUHNAC/MB03-001476); Lutala crater, near airstrip [<named-content xmlns:xlink="http://www.w3.org/1999/xlink" content-type="dwc:verbatimCoordinates" xlink:type="simple"><named-content content-type="geo-json" specific-use="{&#34;type&#34;:&#34;Point&#34;,&#34;coordinates&#34;:[13.184100,-13.732500]}" id="NCID0EXXBK" xlink:type="simple">-13.7325, 13.1841</named-content></named-content>, 1567 m] (MUHNAC/MB03-1484).</p></tp:treatment-sec><tp:treatment-sec sec-type="comments" id="SECID0E3XBK"><title>Comments.</title><p><xref ref-type="bibr" rid="B30">Butler et al. (2019)</xref> presented the first topotypical material since the taxon was originally described by <xref ref-type="bibr" rid="B14">Boulenger (1907)</xref>. According to the molecular results of <xref ref-type="bibr" rid="B31">Butler et al. (in press)</xref> and <xref ref-type="bibr" rid="B40">Ceríaco et al. (2024)</xref>, <italic><tp:taxon-name><tp:taxon-name-part taxon-name-part-type="genus" reg="Trachylepis">T.</tp:taxon-name-part><tp:taxon-name-part taxon-name-part-type="species" reg="ansorgii">ansorgii</tp:taxon-name-part></tp:taxon-name></italic> is a valid species, distinct from <italic><tp:taxon-name><tp:taxon-name-part taxon-name-part-type="genus" reg="Trachylepis">T.</tp:taxon-name-part><tp:taxon-name-part taxon-name-part-type="species" reg="sulcata">sulcata</tp:taxon-name-part></tp:taxon-name></italic>. <italic><tp:taxon-name><tp:taxon-name-part taxon-name-part-type="genus" reg="Trachylepis">Trachylepis</tp:taxon-name-part><tp:taxon-name-part taxon-name-part-type="species" reg="ansorgii">ansorgii</tp:taxon-name-part></tp:taxon-name></italic> is restricted to the highlands of Angola, mostly distributed from Malanje to northern Huíla Province, while <italic><tp:taxon-name><tp:taxon-name-part taxon-name-part-type="genus" reg="Trachylepis">T.</tp:taxon-name-part><tp:taxon-name-part taxon-name-part-type="species" reg="sulcata">sulcata</tp:taxon-name-part></tp:taxon-name></italic> seems to occur in the southwestern regions of the country, with records for southern Namibe and southwestern Huíla provinces (<xref ref-type="bibr" rid="B40">Ceríaco et al. 2024</xref>). The material collected from Serra da Neve is the first evidence of <italic><tp:taxon-name><tp:taxon-name-part taxon-name-part-type="genus" reg="Trachylepis">T.</tp:taxon-name-part><tp:taxon-name-part taxon-name-part-type="species" reg="ansorgii">ansorgii</tp:taxon-name-part></tp:taxon-name></italic> in Namibe Province and the southernmost record of the species, emphasizing the species restriction to areas of high elevations.</p></tp:treatment-sec><tp:treatment-sec><!--Section generated to contain objects referenced in tp:taxon-treatment.--><fig id="F8" position="float" orientation="portrait"><object-id xmlns:xlink="http://www.w3.org/1999/xlink" content-type="doi" xlink:type="simple">10.3897/zookeys.1201.120750.figure8</object-id><object-id xmlns:xlink="http://www.w3.org/1999/xlink" content-type="arpha" xlink:type="simple">F2C56A85-D2AA-55A9-8DB6-F5490A64055A</object-id><label>Figure 8.</label><caption><p><bold>a</bold><italic><tp:taxon-name><tp:taxon-name-part taxon-name-part-type="genus" reg="Matobosaurus">Matobosaurus</tp:taxon-name-part><tp:taxon-name-part taxon-name-part-type="species" reg="maltzahni">maltzahni</tp:taxon-name-part></tp:taxon-name></italic><bold>b</bold><italic><tp:taxon-name><tp:taxon-name-part taxon-name-part-type="genus" reg="Acontias">Acontias</tp:taxon-name-part><tp:taxon-name-part taxon-name-part-type="species" reg="mukwando">mukwando</tp:taxon-name-part></tp:taxon-name></italic><bold>c</bold><italic><tp:taxon-name><tp:taxon-name-part taxon-name-part-type="genus" reg="Panaspis">Panaspis</tp:taxon-name-part></tp:taxon-name></italic> sp. 1 <bold>d</bold><italic><tp:taxon-name><tp:taxon-name-part taxon-name-part-type="genus" reg="Sepsina">Sepsina</tp:taxon-name-part><tp:taxon-name-part taxon-name-part-type="species" reg="copei">copei</tp:taxon-name-part></tp:taxon-name></italic><bold>e</bold><italic><tp:taxon-name><tp:taxon-name-part taxon-name-part-type="genus" reg="Trachylepis">Trachylepis</tp:taxon-name-part><tp:taxon-name-part taxon-name-part-type="species" reg="albopunctata">albopunctata</tp:taxon-name-part></tp:taxon-name></italic><bold>f</bold><italic><tp:taxon-name><tp:taxon-name-part taxon-name-part-type="genus" reg="Trachylepis">Trachylepis</tp:taxon-name-part><tp:taxon-name-part taxon-name-part-type="species" reg="ansorgii">ansorgii</tp:taxon-name-part></tp:taxon-name></italic><bold>g</bold><italic><tp:taxon-name><tp:taxon-name-part taxon-name-part-type="genus" reg="Trachylepis">Trachylepis</tp:taxon-name-part><tp:taxon-name-part taxon-name-part-type="species" reg="binotata">binotata</tp:taxon-name-part></tp:taxon-name></italic><bold>h</bold><italic><tp:taxon-name><tp:taxon-name-part taxon-name-part-type="genus" reg="Trachylepis">Trachylepis</tp:taxon-name-part><tp:taxon-name-part taxon-name-part-type="species" reg="bouri">bouri</tp:taxon-name-part></tp:taxon-name></italic>. Photographs by AT (<bold>a–c, e–h</bold>); LMPC (<bold>d</bold>).</p></caption><graphic xmlns:xlink="http://www.w3.org/1999/xlink" xlink:href="zookeys-1201-167_article-120750__-g008.jpg" position="float" orientation="portrait" xlink:type="simple" id="oo_1048977.jpg"><uri content-type="original_file" xlink:type="simple">https://binary.pensoft.net/fig/1048977</uri></graphic></fig></tp:treatment-sec><ref-list><ref id="B30"><mixed-citation xmlns:xlink="http://www.w3.org/1999/xlink" xlink:type="simple"><person-group><name name-style="western"><surname>Butler</surname><given-names>BO</given-names></name><name name-style="western"><surname>Ceríaco</surname><given-names>LMP</given-names></name><name name-style="western"><surname>Marques</surname><given-names>MP</given-names></name><name name-style="western"><surname>Bandeira</surname><given-names>S</given-names></name><name name-style="western"><surname>Júlio</surname><given-names>T</given-names></name><name name-style="western"><surname>Heinicke</surname><given-names>M</given-names></name><name name-style="western"><surname>Bauer</surname><given-names>AM</given-names></name></person-group> (<year>2019</year>) <article-title>Herpetological survey of Huíla Province, Southwest Angola, including first records from Bicuar National Park.</article-title><source>Herpetological Review</source><volume>50</volume>(<issue>2</issue>): <fpage>225</fpage>–<lpage>240</lpage>.</mixed-citation></ref><ref id="B14"><mixed-citation xmlns:xlink="http://www.w3.org/1999/xlink" xlink:type="simple"><person-group><name name-style="western"><surname>Boulenger</surname><given-names>GA</given-names></name></person-group> (<year>1907</year>) <article-title>Descriptions of three new lizards and a new frog, discovered by Dr. W.J. Ansorge in Angola.</article-title><source>Annals &amp; Magazine of Natural History</source><volume>7</volume>(<issue>19</issue>): <fpage>212</fpage>–<lpage>214</lpage>. <ext-link xlink:href="10.1080/00222930709487258" ext-link-type="doi" xlink:type="simple">https://doi.org/10.1080/00222930709487258</ext-link></mixed-citation></ref><ref id="B31"><mixed-citation xmlns:xlink="http://www.w3.org/1999/xlink" xlink:type="simple"><person-group><name name-style="western"><surname>Butler</surname><given-names>BO</given-names></name><name name-style="western"><surname>Ceríaco</surname><given-names>LMP</given-names></name><name name-style="western"><surname>Jackman</surname><given-names>TR</given-names></name><name name-style="western"><surname>Bauer</surname><given-names>AM</given-names></name></person-group> (<year>in press</year>) Population genetics and phylogeopgraphy of <italic><tp:taxon-name><tp:taxon-name-part taxon-name-part-type="genus">Trachylepis</tp:taxon-name-part><tp:taxon-name-part taxon-name-part-type="species">sulcata</tp:taxon-name-part></tp:taxon-name></italic> (Peters, 1862) and <italic><tp:taxon-name><tp:taxon-name-part taxon-name-part-type="genus">T.</tp:taxon-name-part><tp:taxon-name-part taxon-name-part-type="species">ansorgii</tp:taxon-name-part></tp:taxon-name></italic> (Boulenger, 1907) in southwestern Africa. African Journal of Herpetology.</mixed-citation></ref><ref id="B40"><mixed-citation xmlns:xlink="http://www.w3.org/1999/xlink" xlink:type="simple"><person-group><name name-style="western"><surname>Ceríaco</surname><given-names>LMP</given-names></name><name name-style="western"><surname>Marques</surname><given-names>MP</given-names></name><name name-style="western"><surname>Parrinha</surname><given-names>D</given-names></name><name name-style="western"><surname>Tiutenko</surname><given-names>A</given-names></name><name name-style="western"><surname>Weinell</surname><given-names>J</given-names></name><name name-style="western"><surname>Butler</surname><given-names>BO</given-names></name><name name-style="western"><surname>Bauer</surname><given-names>AM</given-names></name></person-group> (<year>2024</year>) <article-title>The <italic><tp:taxon-name><tp:taxon-name-part taxon-name-part-type="genus">Trachylepis</tp:taxon-name-part></tp:taxon-name></italic> (<tp:taxon-name><tp:taxon-name-part taxon-name-part-type="order">Squamata</tp:taxon-name-part></tp:taxon-name>: <tp:taxon-name><tp:taxon-name-part taxon-name-part-type="family">Scincidae</tp:taxon-name-part></tp:taxon-name>) of Angola: an integrative taxonomic review with the description of seven new species.</article-title><source>Bulletin of the American Museum of Natural History</source><volume>465</volume>(<issue>465</issue>): <fpage>1</fpage>–<lpage>153</lpage>. <ext-link xlink:href="10.1206/0003-0090.465.1.1" ext-link-type="doi" xlink:type="simple">https://doi.org/10.1206/0003-0090.465.1.1</ext-link></mixed-citation></ref></ref-list></tp:taxon-treatment>
