# Supplementary material for: ﻿An island in a sea of sand: a first checklist of the herpetofauna of the Serra da Neve inselberg, southwestern Angola
Source: Zookeys. 2024 May 14;1201:167–217. doi: 10.3897/zookeys.1201.120750 (PMC11109511; doi:10.3897/zookeys.1201.120750)
Supplement: XML Treatment for Trachylepis chimbana [file zookeys.1201.120750-treatment42.xml]

<!DOCTYPE tp:taxon-treatment
  PUBLIC "-//TaxonX//DTD Taxonomic Treatment Publishing DTD v0 20100105//EN" "tax-treatment-NSO.dtd">
<tp:taxon-treatment xmlns:tp="http://www.plazi.org/taxpub"><tp:treatment-meta><kwd-group><label>Taxon classification</label><kwd>
                    <named-content content-type="kingdom">Animalia</named-content>
                  </kwd><kwd>
                    <named-content content-type="order">Squamata</named-content>
                  </kwd><kwd>
                    <named-content content-type="family">Scincidae</named-content>
                  </kwd></kwd-group><mixed-citation publication-type="journal"><person-group><name><surname>Marques</surname><given-names>Mariana P.</given-names></name><name><surname>Parrinha</surname><given-names>Diogo</given-names></name><name><surname>Lopes-Lima</surname><given-names>Manuel</given-names></name><name><surname>Tiutenko</surname><given-names>Arthur</given-names></name><name><surname>Bauer</surname><given-names>Aaron M.</given-names></name><name><surname>Ceríaco</surname><given-names>Luis M. P.</given-names></name></person-group><article-title>﻿An island in a sea of sand: a first checklist of the herpetofauna of the Serra da Neve inselberg, southwestern Angola</article-title><source>Zookeys</source><day>14</day><month>05</month><year>2024</year><volume>1201</volume><fpage>167</fpage><lpage>217</lpage><pub-id pub-id-type="doi">10.3897/zookeys.1201.120750</pub-id></mixed-citation></tp:treatment-meta><tp:nomenclature><label>﻿</label><tp:taxon-name>
                  <object-id xmlns:xlink="http://www.w3.org/1999/xlink" content-type="arpha" xlink:type="simple">D7609D9B-A7C2-55B2-8C3C-C4EC55494F7F</object-id>
                  <tp:taxon-name-part taxon-name-part-type="genus" reg="Trachylepis">Trachylepis</tp:taxon-name-part>
                  <tp:taxon-name-part taxon-name-part-type="species" reg="chimbana">chimbana</tp:taxon-name-part>
                </tp:taxon-name><tp:taxon-authority>(Boulenger, 1887)</tp:taxon-authority><xref ref-type="fig" rid="F9">Fig. 9a</xref></tp:nomenclature><tp:treatment-sec sec-type="Records" id="SECID0E2ACK"><title>Records.</title><p>vic. N’Dolondolo [<named-content xmlns:xlink="http://www.w3.org/1999/xlink" content-type="dwc:verbatimCoordinates" xlink:type="simple"><named-content content-type="geo-json" specific-use="{&#34;type&#34;:&#34;Point&#34;,&#34;coordinates&#34;:[13.136100,-13.810500]}" id="NCID0EEBCK" xlink:type="simple">-13.8105, 13.1361</named-content></named-content>, 707 m] (<named-content xmlns:xlink="http://www.w3.org/1999/xlink" content-type="dwc:institutional_code" xlink:title="California Academy of Sciences" xlink:href="http://grbio.org/institution/california-academy-sciences" xlink:type="simple">CAS</named-content> 263542, 263543, 263544); near dirt road to top of the mountain, N of Maylowe [<named-content xmlns:xlink="http://www.w3.org/1999/xlink" content-type="dwc:verbatimCoordinates" xlink:type="simple"><named-content content-type="geo-json" specific-use="{&#34;type&#34;:&#34;Point&#34;,&#34;coordinates&#34;:[13.258100,-13.810500]}" id="NCID0EQBCK" xlink:type="simple">-13.8105, 13.2581</named-content></named-content>, 1502 m] (<named-content xmlns:xlink="http://www.w3.org/1999/xlink" content-type="dwc:institutional_code" xlink:title="California Academy of Sciences" xlink:href="http://grbio.org/institution/california-academy-sciences" xlink:type="simple">CAS</named-content> 263562, 263563); Maylowe [<named-content xmlns:xlink="http://www.w3.org/1999/xlink" content-type="dwc:verbatimCoordinates" xlink:type="simple"><named-content content-type="geo-json" specific-use="{&#34;type&#34;:&#34;Point&#34;,&#34;coordinates&#34;:[13.275500,-13.835500]}" id="NCID0E3BCK" xlink:type="simple">-13.8355, 13.2755</named-content></named-content>, 798 m] (MUNHAC/MB03-001387); 2 km N of Maylowe [<named-content xmlns:xlink="http://www.w3.org/1999/xlink" content-type="dwc:verbatimCoordinates" xlink:type="simple"><named-content content-type="geo-json" specific-use="{&#34;type&#34;:&#34;Point&#34;,&#34;coordinates&#34;:[13.262500,-13.828000]}" id="NCID0EECCK" xlink:type="simple">-13.8280, 13.2625</named-content></named-content>, 818 m] (MUHNAC/MB03-001518); Catchi surroundings [<named-content xmlns:xlink="http://www.w3.org/1999/xlink" content-type="dwc:verbatimCoordinates" xlink:type="simple"><named-content content-type="geo-json" specific-use="{&#34;type&#34;:&#34;Point&#34;,&#34;coordinates&#34;:[13.256900,-13.761900]}" id="NCID0EMCCK" xlink:type="simple">-13.7619, 13.2569</named-content></named-content>, 1585 m] (MUNHAC/MB03-001514); Catchi, rock outcrops near basecamp [<named-content xmlns:xlink="http://www.w3.org/1999/xlink" content-type="dwc:verbatimCoordinates" xlink:type="simple"><named-content content-type="geo-json" specific-use="{&#34;type&#34;:&#34;Point&#34;,&#34;coordinates&#34;:[13.257100,-13.765300]}" id="NCID0EUCCK" xlink:type="simple">-13.7653, 13.2571</named-content></named-content>, 1645 m] (MUNHAC/MB03-001515, 001519).</p><fig id="F9" position="float" orientation="portrait"><object-id xmlns:xlink="http://www.w3.org/1999/xlink" content-type="doi" xlink:type="simple">10.3897/zookeys.1201.120750.figure9</object-id><object-id xmlns:xlink="http://www.w3.org/1999/xlink" content-type="arpha" xlink:type="simple">28745D6E-5997-5124-B4A0-E40DC0781DED</object-id><label>Figure 9.</label><caption><p><bold>a</bold><italic><tp:taxon-name><tp:taxon-name-part taxon-name-part-type="genus" reg="Trachylepis">Trachylepis</tp:taxon-name-part><tp:taxon-name-part taxon-name-part-type="species" reg="chimbana">chimbana</tp:taxon-name-part></tp:taxon-name></italic><bold>b</bold><italic><tp:taxon-name><tp:taxon-name-part taxon-name-part-type="genus" reg="Trachylepis">Trachylepis</tp:taxon-name-part><tp:taxon-name-part taxon-name-part-type="species" reg="huilensis">huilensis</tp:taxon-name-part></tp:taxon-name></italic><bold>c</bold><italic><tp:taxon-name><tp:taxon-name-part taxon-name-part-type="genus" reg="Trachylepis">Trachylepis</tp:taxon-name-part><tp:taxon-name-part taxon-name-part-type="species" reg="laevis">laevis</tp:taxon-name-part></tp:taxon-name></italic><bold>d</bold><italic><tp:taxon-name><tp:taxon-name-part taxon-name-part-type="genus" reg="Chamaeleo">Chamaeleo</tp:taxon-name-part><tp:taxon-name-part taxon-name-part-type="species" reg="dilepis">dilepis</tp:taxon-name-part></tp:taxon-name></italic><bold>e</bold><italic><tp:taxon-name><tp:taxon-name-part taxon-name-part-type="genus" reg="Agama">Agama</tp:taxon-name-part><tp:taxon-name-part taxon-name-part-type="species" reg="aculeata">aculeata</tp:taxon-name-part></tp:taxon-name></italic><bold>f</bold><italic><tp:taxon-name><tp:taxon-name-part taxon-name-part-type="genus" reg="Agama">Agama</tp:taxon-name-part><tp:taxon-name-part taxon-name-part-type="species" reg="schacki">schacki</tp:taxon-name-part></tp:taxon-name></italic> (male) <bold>g</bold><italic><tp:taxon-name><tp:taxon-name-part taxon-name-part-type="genus" reg="Agama">Agama</tp:taxon-name-part><tp:taxon-name-part taxon-name-part-type="species" reg="schacki">schacki</tp:taxon-name-part></tp:taxon-name></italic> (female) <bold>h</bold><italic><tp:taxon-name><tp:taxon-name-part taxon-name-part-type="genus" reg="Afrotyphlops">Afrotyphlops</tp:taxon-name-part><tp:taxon-name-part taxon-name-part-type="species" reg="schlegeli">schlegeli</tp:taxon-name-part><tp:taxon-name-part taxon-name-part-type="subspecies" reg="petersii">petersii</tp:taxon-name-part></tp:taxon-name></italic>. Photographs by AT (<bold>a, c, d, f, g</bold>) and LMPC (<bold>b, e, h</bold>).</p></caption><graphic xmlns:xlink="http://www.w3.org/1999/xlink" xlink:href="zookeys-1201-167_article-120750__-g009.jpg" position="float" orientation="portrait" xlink:type="simple" id="oo_1048978.jpg"><uri content-type="original_file" xlink:type="simple">https://binary.pensoft.net/fig/1048978</uri></graphic></fig></tp:treatment-sec><tp:treatment-sec sec-type="comments" id="SECID0EWGCK"><title>Comments.</title><p><italic><tp:taxon-name><tp:taxon-name-part taxon-name-part-type="genus" reg="Trachylepis">Trachylepis</tp:taxon-name-part><tp:taxon-name-part taxon-name-part-type="species" reg="chimbana">chimbana</tp:taxon-name-part></tp:taxon-name></italic> is one of the most taxonomically challenging species of the genus. This Angolan endemic had been confused by several authors (<xref ref-type="bibr" rid="B117">Schmidt 1933</xref>; <xref ref-type="bibr" rid="B72">Hellmich 1957a</xref>, <xref ref-type="bibr" rid="B73">b</xref>; <xref ref-type="bibr" rid="B81">Laurent 1964</xref>) with other taxa, such as <italic><tp:taxon-name><tp:taxon-name-part taxon-name-part-type="genus" reg="Trachylepis">Trachylepis</tp:taxon-name-part><tp:taxon-name-part taxon-name-part-type="species" reg="bocagii">bocagii</tp:taxon-name-part></tp:taxon-name></italic> or <italic><tp:taxon-name><tp:taxon-name-part taxon-name-part-type="genus" reg="Trachylepis">T.</tp:taxon-name-part><tp:taxon-name-part taxon-name-part-type="species" reg="wahlbergi">wahlbergi</tp:taxon-name-part></tp:taxon-name></italic>. <xref ref-type="bibr" rid="B40">Ceríaco et al. (2024)</xref> restricted <italic><tp:taxon-name><tp:taxon-name-part taxon-name-part-type="genus" reg="Trachylepis">T.</tp:taxon-name-part><tp:taxon-name-part taxon-name-part-type="species" reg="chimbana">chimbana</tp:taxon-name-part></tp:taxon-name></italic> to northern Namibe and southern Benguela provinces. This species is primarily rupicolous and was found mainly on granite outcrops.</p></tp:treatment-sec><ref-list><ref id="B117"><mixed-citation xmlns:xlink="http://www.w3.org/1999/xlink" xlink:type="simple"><person-group><name name-style="western"><surname>Schmidt</surname><given-names>KP</given-names></name></person-group> (<year>1933</year>) <article-title>The reptiles of the Pulitzer-Angola Expedition.</article-title><source>Annals of the Carnegie Museum</source><volume>22</volume>: <fpage>1</fpage>–<lpage>15</lpage>. <ext-link xlink:href="10.5962/p.214561" ext-link-type="doi" xlink:type="simple">https://doi.org/10.5962/p.214561</ext-link></mixed-citation></ref><ref id="B72"><mixed-citation xmlns:xlink="http://www.w3.org/1999/xlink" xlink:type="simple"><person-group><name name-style="western"><surname>Hellmich</surname><given-names>W</given-names></name></person-group> (<year>1957a</year>) <article-title>Herpetologische Ergebnisse einer Forschungsreise in Angola.</article-title><source>Veröffentlichungen der Zoologischen Staatssammlung München</source><volume>5</volume>: <fpage>1</fpage>–<lpage>92</lpage>.</mixed-citation></ref><ref id="B73"><mixed-citation xmlns:xlink="http://www.w3.org/1999/xlink" xlink:type="simple"><person-group><name name-style="western"><surname>Hellmich</surname><given-names>W</given-names></name></person-group> (<year>1957b</year>) <article-title>Die Reptilienausbeute der hamburgischen Angola-Expedition.</article-title><source>Mitteilungen aus dem Hamburgischen Zoologischen Museum und Institut</source><volume>55</volume>: <fpage>39</fpage>–<lpage>80</lpage>.</mixed-citation></ref><ref id="B81"><mixed-citation xmlns:xlink="http://www.w3.org/1999/xlink" xlink:type="simple"><person-group><name name-style="western"><surname>Laurent</surname><given-names>RF</given-names></name></person-group> (<year>1964</year>) <article-title>Reptiles et amphibiens de l'Angola (Troisième contribution).</article-title><source>Publicações Culturais da Companhia de Diamantes de Angola</source><volume>67</volume>: <fpage>1</fpage>–<lpage>165</lpage>.</mixed-citation></ref><ref id="B40"><mixed-citation xmlns:xlink="http://www.w3.org/1999/xlink" xlink:type="simple"><person-group><name name-style="western"><surname>Ceríaco</surname><given-names>LMP</given-names></name><name name-style="western"><surname>Marques</surname><given-names>MP</given-names></name><name name-style="western"><surname>Parrinha</surname><given-names>D</given-names></name><name name-style="western"><surname>Tiutenko</surname><given-names>A</given-names></name><name name-style="western"><surname>Weinell</surname><given-names>J</given-names></name><name name-style="western"><surname>Butler</surname><given-names>BO</given-names></name><name name-style="western"><surname>Bauer</surname><given-names>AM</given-names></name></person-group> (<year>2024</year>) <article-title>The <italic><tp:taxon-name><tp:taxon-name-part taxon-name-part-type="genus">Trachylepis</tp:taxon-name-part></tp:taxon-name></italic> (<tp:taxon-name><tp:taxon-name-part taxon-name-part-type="order">Squamata</tp:taxon-name-part></tp:taxon-name>: <tp:taxon-name><tp:taxon-name-part taxon-name-part-type="family">Scincidae</tp:taxon-name-part></tp:taxon-name>) of Angola: an integrative taxonomic review with the description of seven new species.</article-title><source>Bulletin of the American Museum of Natural History</source><volume>465</volume>(<issue>465</issue>): <fpage>1</fpage>–<lpage>153</lpage>. <ext-link xlink:href="10.1206/0003-0090.465.1.1" ext-link-type="doi" xlink:type="simple">https://doi.org/10.1206/0003-0090.465.1.1</ext-link></mixed-citation></ref></ref-list></tp:taxon-treatment>
