# Supplementary material for: ﻿An island in a sea of sand: a first checklist of the herpetofauna of the Serra da Neve inselberg, southwestern Angola
Source: Zookeys. 2024 May 14;1201:167–217. doi: 10.3897/zookeys.1201.120750 (PMC11109511; doi:10.3897/zookeys.1201.120750)
Supplement: XML Treatment for Trachylepis laevis [file zookeys.1201.120750-treatment44.xml]

<!DOCTYPE tp:taxon-treatment
  PUBLIC "-//TaxonX//DTD Taxonomic Treatment Publishing DTD v0 20100105//EN" "tax-treatment-NSO.dtd">
<tp:taxon-treatment xmlns:tp="http://www.plazi.org/taxpub"><tp:treatment-meta><kwd-group><label>Taxon classification</label><kwd>
                    <named-content content-type="kingdom">Animalia</named-content>
                  </kwd><kwd>
                    <named-content content-type="order">Squamata</named-content>
                  </kwd><kwd>
                    <named-content content-type="family">Scincidae</named-content>
                  </kwd></kwd-group><mixed-citation publication-type="journal"><person-group><name><surname>Marques</surname><given-names>Mariana P.</given-names></name><name><surname>Parrinha</surname><given-names>Diogo</given-names></name><name><surname>Lopes-Lima</surname><given-names>Manuel</given-names></name><name><surname>Tiutenko</surname><given-names>Arthur</given-names></name><name><surname>Bauer</surname><given-names>Aaron M.</given-names></name><name><surname>Ceríaco</surname><given-names>Luis M. P.</given-names></name></person-group><article-title>﻿An island in a sea of sand: a first checklist of the herpetofauna of the Serra da Neve inselberg, southwestern Angola</article-title><source>Zookeys</source><day>14</day><month>05</month><year>2024</year><volume>1201</volume><fpage>167</fpage><lpage>217</lpage><pub-id pub-id-type="doi">10.3897/zookeys.1201.120750</pub-id></mixed-citation></tp:treatment-meta><tp:nomenclature><label>﻿</label><tp:taxon-name>
                  <object-id xmlns:xlink="http://www.w3.org/1999/xlink" content-type="arpha" xlink:type="simple">30185359-538A-56BB-9045-A36B20FE7D71</object-id>
                  <tp:taxon-name-part taxon-name-part-type="genus" reg="Trachylepis">Trachylepis</tp:taxon-name-part>
                  <tp:taxon-name-part taxon-name-part-type="species" reg="laevis">laevis</tp:taxon-name-part>
                </tp:taxon-name><tp:taxon-authority>(Boulenger, 1907)</tp:taxon-authority><xref ref-type="fig" rid="F9">Fig. 9c</xref></tp:nomenclature><tp:treatment-sec sec-type="Records" id="SECID0EXOCK"><title>Records.</title><p>vic. N’Dolondolo [<named-content xmlns:xlink="http://www.w3.org/1999/xlink" content-type="dwc:verbatimCoordinates" xlink:type="simple"><named-content content-type="geo-json" specific-use="{&#34;type&#34;:&#34;Point&#34;,&#34;coordinates&#34;:[13.136100,-13.810500]}" id="NCID0EAPCK" xlink:type="simple">-13.8105, 13.1361</named-content></named-content>, 713 m] (<named-content xmlns:xlink="http://www.w3.org/1999/xlink" content-type="dwc:institutional_code" xlink:title="California Academy of Sciences" xlink:href="http://grbio.org/institution/california-academy-sciences" xlink:type="simple">CAS</named-content> 263541; <named-content xmlns:xlink="http://www.w3.org/1999/xlink" content-type="dwc:institutional_code" xlink:title="Florida Museum of Natural History" xlink:href="http://grbio.org/institution/florida-museum-natural-history" xlink:type="simple">UF</named-content> 187308); Rock outcrop near Basecamp 1 [<named-content xmlns:xlink="http://www.w3.org/1999/xlink" content-type="dwc:verbatimCoordinates" xlink:type="simple"><named-content content-type="geo-json" specific-use="{&#34;type&#34;:&#34;Point&#34;,&#34;coordinates&#34;:[13.257100,-13.788100]}" id="NCID0EQPCK" xlink:type="simple">-13.7881, 13.2571</named-content></named-content>, 1612 m] (<named-content xmlns:xlink="http://www.w3.org/1999/xlink" content-type="dwc:institutional_code" xlink:title="California Academy of Sciences" xlink:href="http://grbio.org/institution/california-academy-sciences" xlink:type="simple">CAS</named-content> 263582); vic. Catci, granite boulders near basecamp [<named-content xmlns:xlink="http://www.w3.org/1999/xlink" content-type="dwc:verbatimCoordinates" xlink:type="simple"><named-content content-type="geo-json" specific-use="{&#34;type&#34;:&#34;Point&#34;,&#34;coordinates&#34;:[13.260100,-13.764600]}" id="NCID0E3PCK" xlink:type="simple">-13.7646, 13.2601</named-content></named-content>, 1603 m] (MUHNAC/MB03-001463–001465).</p></tp:treatment-sec><tp:treatment-sec sec-type="comments" id="SECID0EBQCK"><title>Comments.</title><p>This conspicuous species is common in southwestern Angola and neighboring Namibia (<xref ref-type="bibr" rid="B86">Marques et al. 2018</xref>; <xref ref-type="bibr" rid="B40">Ceríaco et al. 2024</xref>). It is usually seen basking on granite outcrops.</p></tp:treatment-sec><tp:treatment-sec><!--Section generated to contain objects referenced in tp:taxon-treatment.--><fig id="F9" position="float" orientation="portrait"><object-id xmlns:xlink="http://www.w3.org/1999/xlink" content-type="doi" xlink:type="simple">10.3897/zookeys.1201.120750.figure9</object-id><object-id xmlns:xlink="http://www.w3.org/1999/xlink" content-type="arpha" xlink:type="simple">28745D6E-5997-5124-B4A0-E40DC0781DED</object-id><label>Figure 9.</label><caption><p><bold>a</bold><italic><tp:taxon-name><tp:taxon-name-part taxon-name-part-type="genus" reg="Trachylepis">Trachylepis</tp:taxon-name-part><tp:taxon-name-part taxon-name-part-type="species" reg="chimbana">chimbana</tp:taxon-name-part></tp:taxon-name></italic><bold>b</bold><italic><tp:taxon-name><tp:taxon-name-part taxon-name-part-type="genus" reg="Trachylepis">Trachylepis</tp:taxon-name-part><tp:taxon-name-part taxon-name-part-type="species" reg="huilensis">huilensis</tp:taxon-name-part></tp:taxon-name></italic><bold>c</bold><italic><tp:taxon-name><tp:taxon-name-part taxon-name-part-type="genus" reg="Trachylepis">Trachylepis</tp:taxon-name-part><tp:taxon-name-part taxon-name-part-type="species" reg="laevis">laevis</tp:taxon-name-part></tp:taxon-name></italic><bold>d</bold><italic><tp:taxon-name><tp:taxon-name-part taxon-name-part-type="genus" reg="Chamaeleo">Chamaeleo</tp:taxon-name-part><tp:taxon-name-part taxon-name-part-type="species" reg="dilepis">dilepis</tp:taxon-name-part></tp:taxon-name></italic><bold>e</bold><italic><tp:taxon-name><tp:taxon-name-part taxon-name-part-type="genus" reg="Agama">Agama</tp:taxon-name-part><tp:taxon-name-part taxon-name-part-type="species" reg="aculeata">aculeata</tp:taxon-name-part></tp:taxon-name></italic><bold>f</bold><italic><tp:taxon-name><tp:taxon-name-part taxon-name-part-type="genus" reg="Agama">Agama</tp:taxon-name-part><tp:taxon-name-part taxon-name-part-type="species" reg="schacki">schacki</tp:taxon-name-part></tp:taxon-name></italic> (male) <bold>g</bold><italic><tp:taxon-name><tp:taxon-name-part taxon-name-part-type="genus" reg="Agama">Agama</tp:taxon-name-part><tp:taxon-name-part taxon-name-part-type="species" reg="schacki">schacki</tp:taxon-name-part></tp:taxon-name></italic> (female) <bold>h</bold><italic><tp:taxon-name><tp:taxon-name-part taxon-name-part-type="genus" reg="Afrotyphlops">Afrotyphlops</tp:taxon-name-part><tp:taxon-name-part taxon-name-part-type="species" reg="schlegeli">schlegeli</tp:taxon-name-part><tp:taxon-name-part taxon-name-part-type="subspecies" reg="petersii">petersii</tp:taxon-name-part></tp:taxon-name></italic>. Photographs by AT (<bold>a, c, d, f, g</bold>) and LMPC (<bold>b, e, h</bold>).</p></caption><graphic xmlns:xlink="http://www.w3.org/1999/xlink" xlink:href="zookeys-1201-167_article-120750__-g009.jpg" position="float" orientation="portrait" xlink:type="simple" id="oo_1048978.jpg"><uri content-type="original_file" xlink:type="simple">https://binary.pensoft.net/fig/1048978</uri></graphic></fig></tp:treatment-sec><ref-list><ref id="B86"><mixed-citation xmlns:xlink="http://www.w3.org/1999/xlink" xlink:type="simple"><person-group><name name-style="western"><surname>Marques</surname><given-names>MP</given-names></name><name name-style="western"><surname>Ceríaco</surname><given-names>LMP</given-names></name><name name-style="western"><surname>Blackburn</surname><given-names>DC</given-names></name><name name-style="western"><surname>Bauer</surname><given-names>AM</given-names></name></person-group> (<year>2018</year>) Diversity and Distribution of the Amphibians and Terrestrial Reptiles of Angola – Atlas of Historical and Bibliographic Records (1840–2017). Proceedings of the California Academy of Sciences 4(65, Supplement II): 1–501.</mixed-citation></ref><ref id="B40"><mixed-citation xmlns:xlink="http://www.w3.org/1999/xlink" xlink:type="simple"><person-group><name name-style="western"><surname>Ceríaco</surname><given-names>LMP</given-names></name><name name-style="western"><surname>Marques</surname><given-names>MP</given-names></name><name name-style="western"><surname>Parrinha</surname><given-names>D</given-names></name><name name-style="western"><surname>Tiutenko</surname><given-names>A</given-names></name><name name-style="western"><surname>Weinell</surname><given-names>J</given-names></name><name name-style="western"><surname>Butler</surname><given-names>BO</given-names></name><name name-style="western"><surname>Bauer</surname><given-names>AM</given-names></name></person-group> (<year>2024</year>) <article-title>The <italic><tp:taxon-name><tp:taxon-name-part taxon-name-part-type="genus">Trachylepis</tp:taxon-name-part></tp:taxon-name></italic> (<tp:taxon-name><tp:taxon-name-part taxon-name-part-type="order">Squamata</tp:taxon-name-part></tp:taxon-name>: <tp:taxon-name><tp:taxon-name-part taxon-name-part-type="family">Scincidae</tp:taxon-name-part></tp:taxon-name>) of Angola: an integrative taxonomic review with the description of seven new species.</article-title><source>Bulletin of the American Museum of Natural History</source><volume>465</volume>(<issue>465</issue>): <fpage>1</fpage>–<lpage>153</lpage>. <ext-link xlink:href="10.1206/0003-0090.465.1.1" ext-link-type="doi" xlink:type="simple">https://doi.org/10.1206/0003-0090.465.1.1</ext-link></mixed-citation></ref></ref-list></tp:taxon-treatment>
