# Supplementary material for: ﻿An island in a sea of sand: a first checklist of the herpetofauna of the Serra da Neve inselberg, southwestern Angola
Source: Zookeys. 2024 May 14;1201:167–217. doi: 10.3897/zookeys.1201.120750 (PMC11109511; doi:10.3897/zookeys.1201.120750)
Supplement: XML Treatment for Chamaeleo dilepis [file zookeys.1201.120750-treatment45.xml]

<!DOCTYPE tp:taxon-treatment
  PUBLIC "-//TaxonX//DTD Taxonomic Treatment Publishing DTD v0 20100105//EN" "tax-treatment-NSO.dtd">
<tp:taxon-treatment xmlns:tp="http://www.plazi.org/taxpub"><tp:treatment-meta><kwd-group><label>Taxon classification</label><kwd>
                    <named-content content-type="kingdom">Animalia</named-content>
                  </kwd><kwd>
                    <named-content content-type="order">Squamata</named-content>
                  </kwd><kwd>
                    <named-content content-type="family">Chamaeleonidae</named-content>
                  </kwd></kwd-group><mixed-citation publication-type="journal"><person-group><name><surname>Marques</surname><given-names>Mariana P.</given-names></name><name><surname>Parrinha</surname><given-names>Diogo</given-names></name><name><surname>Lopes-Lima</surname><given-names>Manuel</given-names></name><name><surname>Tiutenko</surname><given-names>Arthur</given-names></name><name><surname>Bauer</surname><given-names>Aaron M.</given-names></name><name><surname>Ceríaco</surname><given-names>Luis M. P.</given-names></name></person-group><article-title>﻿An island in a sea of sand: a first checklist of the herpetofauna of the Serra da Neve inselberg, southwestern Angola</article-title><source>Zookeys</source><day>14</day><month>05</month><year>2024</year><volume>1201</volume><fpage>167</fpage><lpage>217</lpage><pub-id pub-id-type="doi">10.3897/zookeys.1201.120750</pub-id></mixed-citation></tp:treatment-meta><tp:nomenclature><label>﻿</label><tp:taxon-name>
                  <object-id xmlns:xlink="http://www.w3.org/1999/xlink" content-type="arpha" xlink:type="simple">BB04EDC0-6F7A-5959-9038-DF0375782D22</object-id>
                  <tp:taxon-name-part taxon-name-part-type="genus" reg="Chamaeleo">Chamaeleo</tp:taxon-name-part>
                  <tp:taxon-name-part taxon-name-part-type="species" reg="dilepis">dilepis</tp:taxon-name-part>
                </tp:taxon-name><tp:taxon-authority>Leach, 1819</tp:taxon-authority><xref ref-type="fig" rid="F9">Fig. 9d</xref></tp:nomenclature><tp:treatment-sec sec-type="Records" id="SECID0EOSCK"><title>Records.</title><p>Catchi surroundings [<named-content xmlns:xlink="http://www.w3.org/1999/xlink" content-type="dwc:verbatimCoordinates" xlink:type="simple"><named-content content-type="geo-json" specific-use="{&#34;type&#34;:&#34;Point&#34;,&#34;coordinates&#34;:[13.256900,-13.762000]}" id="NCID0EXSCK" xlink:type="simple">-13.7620, 13.2569</named-content></named-content>, 1585 m] (MUNHAC/MB03-001781−001782).</p></tp:treatment-sec><tp:treatment-sec sec-type="comments" id="SECID0E3SCK"><title>Comments.</title><p><italic><tp:taxon-name><tp:taxon-name-part taxon-name-part-type="genus" reg="Chamaeleo">Chamaeleo</tp:taxon-name-part><tp:taxon-name-part taxon-name-part-type="species" reg="dilepis">dilepis</tp:taxon-name-part></tp:taxon-name></italic> is a species complex distributed throughout southern and eastern Africa (<xref ref-type="bibr" rid="B124">Tilbury 2010</xref>). <xref ref-type="bibr" rid="B86">Marques et al. (2018)</xref> opted to identify all Angolan records as <italic><tp:taxon-name><tp:taxon-name-part taxon-name-part-type="genus" reg="Chamaeleo">C.</tp:taxon-name-part><tp:taxon-name-part taxon-name-part-type="species" reg="dilepis">dilepis</tp:taxon-name-part><tp:taxon-name-part taxon-name-part-type="subspecies" reg="quilensis">quilensis</tp:taxon-name-part></tp:taxon-name></italic> and showed its large distribution throughout the country. More recently, <xref ref-type="bibr" rid="B85">Main et al. (2022)</xref> provided evidence of several divergent lineages that may warrant a species-level status. For this paper and until the taxonomy of the group is clarified, we simply refer to the Serra da Neve populations as <italic><tp:taxon-name><tp:taxon-name-part taxon-name-part-type="genus" reg="Chamaeleo">C.</tp:taxon-name-part><tp:taxon-name-part taxon-name-part-type="species" reg="dilepis">dilepis</tp:taxon-name-part></tp:taxon-name></italic>.</p></tp:treatment-sec><tp:treatment-sec><!--Section generated to contain objects referenced in tp:taxon-treatment.--><fig id="F9" position="float" orientation="portrait"><object-id xmlns:xlink="http://www.w3.org/1999/xlink" content-type="doi" xlink:type="simple">10.3897/zookeys.1201.120750.figure9</object-id><object-id xmlns:xlink="http://www.w3.org/1999/xlink" content-type="arpha" xlink:type="simple">28745D6E-5997-5124-B4A0-E40DC0781DED</object-id><label>Figure 9.</label><caption><p><bold>a</bold><italic><tp:taxon-name><tp:taxon-name-part taxon-name-part-type="genus" reg="Trachylepis">Trachylepis</tp:taxon-name-part><tp:taxon-name-part taxon-name-part-type="species" reg="chimbana">chimbana</tp:taxon-name-part></tp:taxon-name></italic><bold>b</bold><italic><tp:taxon-name><tp:taxon-name-part taxon-name-part-type="genus" reg="Trachylepis">Trachylepis</tp:taxon-name-part><tp:taxon-name-part taxon-name-part-type="species" reg="huilensis">huilensis</tp:taxon-name-part></tp:taxon-name></italic><bold>c</bold><italic><tp:taxon-name><tp:taxon-name-part taxon-name-part-type="genus" reg="Trachylepis">Trachylepis</tp:taxon-name-part><tp:taxon-name-part taxon-name-part-type="species" reg="laevis">laevis</tp:taxon-name-part></tp:taxon-name></italic><bold>d</bold><italic><tp:taxon-name><tp:taxon-name-part taxon-name-part-type="genus" reg="Chamaeleo">Chamaeleo</tp:taxon-name-part><tp:taxon-name-part taxon-name-part-type="species" reg="dilepis">dilepis</tp:taxon-name-part></tp:taxon-name></italic><bold>e</bold><italic><tp:taxon-name><tp:taxon-name-part taxon-name-part-type="genus" reg="Agama">Agama</tp:taxon-name-part><tp:taxon-name-part taxon-name-part-type="species" reg="aculeata">aculeata</tp:taxon-name-part></tp:taxon-name></italic><bold>f</bold><italic><tp:taxon-name><tp:taxon-name-part taxon-name-part-type="genus" reg="Agama">Agama</tp:taxon-name-part><tp:taxon-name-part taxon-name-part-type="species" reg="schacki">schacki</tp:taxon-name-part></tp:taxon-name></italic> (male) <bold>g</bold><italic><tp:taxon-name><tp:taxon-name-part taxon-name-part-type="genus" reg="Agama">Agama</tp:taxon-name-part><tp:taxon-name-part taxon-name-part-type="species" reg="schacki">schacki</tp:taxon-name-part></tp:taxon-name></italic> (female) <bold>h</bold><italic><tp:taxon-name><tp:taxon-name-part taxon-name-part-type="genus" reg="Afrotyphlops">Afrotyphlops</tp:taxon-name-part><tp:taxon-name-part taxon-name-part-type="species" reg="schlegeli">schlegeli</tp:taxon-name-part><tp:taxon-name-part taxon-name-part-type="subspecies" reg="petersii">petersii</tp:taxon-name-part></tp:taxon-name></italic>. Photographs by AT (<bold>a, c, d, f, g</bold>) and LMPC (<bold>b, e, h</bold>).</p></caption><graphic xmlns:xlink="http://www.w3.org/1999/xlink" xlink:href="zookeys-1201-167_article-120750__-g009.jpg" position="float" orientation="portrait" xlink:type="simple" id="oo_1048978.jpg"><uri content-type="original_file" xlink:type="simple">https://binary.pensoft.net/fig/1048978</uri></graphic></fig></tp:treatment-sec><ref-list><ref id="B124"><mixed-citation xmlns:xlink="http://www.w3.org/1999/xlink" xlink:type="simple"><person-group><name name-style="western"><surname>Tilbury</surname><given-names>C</given-names></name></person-group> (<year>2010</year>) <source>Chameleons of Africa: An Atlas, Including the Chameleons of Europe, the Middle East and Asia.</source><publisher-name>Edition Chimaira</publisher-name>, <publisher-loc>Frankfurt am Main</publisher-loc>, <size units="page">831 pp</size>.</mixed-citation></ref><ref id="B86"><mixed-citation xmlns:xlink="http://www.w3.org/1999/xlink" xlink:type="simple"><person-group><name name-style="western"><surname>Marques</surname><given-names>MP</given-names></name><name name-style="western"><surname>Ceríaco</surname><given-names>LMP</given-names></name><name name-style="western"><surname>Blackburn</surname><given-names>DC</given-names></name><name name-style="western"><surname>Bauer</surname><given-names>AM</given-names></name></person-group> (<year>2018</year>) Diversity and Distribution of the Amphibians and Terrestrial Reptiles of Angola – Atlas of Historical and Bibliographic Records (1840–2017). Proceedings of the California Academy of Sciences 4(65, Supplement II): 1–501.</mixed-citation></ref><ref id="B85"><mixed-citation xmlns:xlink="http://www.w3.org/1999/xlink" xlink:type="simple"><person-group><name name-style="western"><surname>Main</surname><given-names>DC</given-names></name><name name-style="western"><surname>van Vuuren</surname><given-names>BJ</given-names></name><name name-style="western"><surname>Tilbury</surname><given-names>CR</given-names></name><name name-style="western"><surname>Tolley</surname><given-names>KA</given-names></name></person-group> (<year>2022</year>) Out of southern Africa: Origins and cryptic speciation in <italic><tp:taxon-name><tp:taxon-name-part taxon-name-part-type="genus">Chamaeleo</tp:taxon-name-part></tp:taxon-name></italic>, the most widespread chameleon genus. Molecular Phylogenetics and Evolution 175: 107578. <ext-link xlink:href="10.1016/j.ympev.2022.107578" ext-link-type="doi" xlink:type="simple">https://doi.org/10.1016/j.ympev.2022.107578</ext-link></mixed-citation></ref></ref-list></tp:taxon-treatment>
