# Supplementary material for: ﻿An island in a sea of sand: a first checklist of the herpetofauna of the Serra da Neve inselberg, southwestern Angola
Source: Zookeys. 2024 May 14;1201:167–217. doi: 10.3897/zookeys.1201.120750 (PMC11109511; doi:10.3897/zookeys.1201.120750)
Supplement: XML Treatment for Afrotyphlops schlegeli petersii [file zookeys.1201.120750-treatment48.xml]

<!DOCTYPE tp:taxon-treatment
  PUBLIC "-//TaxonX//DTD Taxonomic Treatment Publishing DTD v0 20100105//EN" "tax-treatment-NSO.dtd">
<tp:taxon-treatment xmlns:tp="http://www.plazi.org/taxpub"><tp:treatment-meta><kwd-group><label>Taxon classification</label><kwd>
                    <named-content content-type="kingdom">Animalia</named-content>
                  </kwd><kwd>
                    <named-content content-type="order">Squamata</named-content>
                  </kwd><kwd>
                    <named-content content-type="family">Typhlopidae</named-content>
                  </kwd></kwd-group><mixed-citation publication-type="journal"><person-group><name><surname>Marques</surname><given-names>Mariana P.</given-names></name><name><surname>Parrinha</surname><given-names>Diogo</given-names></name><name><surname>Lopes-Lima</surname><given-names>Manuel</given-names></name><name><surname>Tiutenko</surname><given-names>Arthur</given-names></name><name><surname>Bauer</surname><given-names>Aaron M.</given-names></name><name><surname>Ceríaco</surname><given-names>Luis M. P.</given-names></name></person-group><article-title>﻿An island in a sea of sand: a first checklist of the herpetofauna of the Serra da Neve inselberg, southwestern Angola</article-title><source>Zookeys</source><day>14</day><month>05</month><year>2024</year><volume>1201</volume><fpage>167</fpage><lpage>217</lpage><pub-id pub-id-type="doi">10.3897/zookeys.1201.120750</pub-id></mixed-citation></tp:treatment-meta><tp:nomenclature><label>﻿</label><tp:taxon-name>
                  <object-id xmlns:xlink="http://www.w3.org/1999/xlink" content-type="arpha" xlink:type="simple">70D5BB68-75F4-517A-9ABF-2FF546D2053B</object-id>
                  <tp:taxon-name-part taxon-name-part-type="genus" reg="Afrotyphlops">Afrotyphlops</tp:taxon-name-part>
                  <tp:taxon-name-part taxon-name-part-type="species" reg="schlegeli">schlegeli</tp:taxon-name-part>
                  <tp:taxon-name-part taxon-name-part-type="subspecies" reg="petersii">petersii</tp:taxon-name-part>
                </tp:taxon-name><tp:taxon-authority>(Bocage, 1873)</tp:taxon-authority><xref ref-type="fig" rid="F9">Fig. 9h</xref></tp:nomenclature><tp:treatment-sec sec-type="Record" id="SECID0ETADK"><title>Record.</title><p>Mamué riparian area [<named-content xmlns:xlink="http://www.w3.org/1999/xlink" content-type="dwc:verbatimCoordinates" xlink:type="simple"><named-content content-type="geo-json" specific-use="{&#34;type&#34;:&#34;Point&#34;,&#34;coordinates&#34;:[13.120600,-13.801500]}" id="NCID0E3ADK" xlink:type="simple">-13.8015, 13.1206</named-content></named-content>, 665 m] (<named-content xmlns:xlink="http://www.w3.org/1999/xlink" content-type="dwc:institutional_code" xlink:title="California Academy of Sciences" xlink:href="http://grbio.org/institution/california-academy-sciences" xlink:type="simple">CAS</named-content> 266467).</p></tp:treatment-sec><tp:treatment-sec sec-type="comments" id="SECID0EFBDK"><title>Comments.</title><p>The <italic><tp:taxon-name><tp:taxon-name-part taxon-name-part-type="genus" reg="Afrotyphlops">Afrotyphlops</tp:taxon-name-part><tp:taxon-name-part taxon-name-part-type="species" reg="schlegeli">schlegeli</tp:taxon-name-part></tp:taxon-name></italic> species complex is, as most of the other members of this genus, a taxonomic and nomenclatural conundrum. The validity of <italic><tp:taxon-name><tp:taxon-name-part taxon-name-part-type="genus" reg="Afrotyphlops"/><tp:taxon-name-part taxon-name-part-type="species" reg="schlegeli"/><tp:taxon-name-part taxon-name-part-type="subspecies" reg="petersii">petersii</tp:taxon-name-part></tp:taxon-name></italic> as a distinct taxon, endemic to southwestern Angola and Namibia, was supported by <xref ref-type="bibr" rid="B115">Roux-Estève (1974)</xref>. <xref ref-type="bibr" rid="B86">Marques et al. (2018)</xref> considered the Angolan population simply as <italic><tp:taxon-name><tp:taxon-name-part taxon-name-part-type="genus" reg="Afrotyphlops">A.</tp:taxon-name-part><tp:taxon-name-part taxon-name-part-type="species" reg="schlegeli">schlegeli</tp:taxon-name-part></tp:taxon-name></italic>. Given the significant geographic separation between the Angolan population and the topotypical population in Mozambique, as well as the morphological differences noted by <xref ref-type="bibr" rid="B115">Roux- Estève (1974)</xref>, we treat the Angolan populations as a distinct subspecies until a more comprehensive review of the group is undertaken. This taxon appears to be associated with higher elevation and montane areas (<xref ref-type="bibr" rid="B86">Marques et al. 2018</xref>). The collected specimen had been killed by locals who regard it as highly venomous.</p></tp:treatment-sec><tp:treatment-sec><!--Section generated to contain objects referenced in tp:taxon-treatment.--><fig id="F9" position="float" orientation="portrait"><object-id xmlns:xlink="http://www.w3.org/1999/xlink" content-type="doi" xlink:type="simple">10.3897/zookeys.1201.120750.figure9</object-id><object-id xmlns:xlink="http://www.w3.org/1999/xlink" content-type="arpha" xlink:type="simple">28745D6E-5997-5124-B4A0-E40DC0781DED</object-id><label>Figure 9.</label><caption><p><bold>a</bold><italic><tp:taxon-name><tp:taxon-name-part taxon-name-part-type="genus" reg="Trachylepis">Trachylepis</tp:taxon-name-part><tp:taxon-name-part taxon-name-part-type="species" reg="chimbana">chimbana</tp:taxon-name-part></tp:taxon-name></italic><bold>b</bold><italic><tp:taxon-name><tp:taxon-name-part taxon-name-part-type="genus" reg="Trachylepis">Trachylepis</tp:taxon-name-part><tp:taxon-name-part taxon-name-part-type="species" reg="huilensis">huilensis</tp:taxon-name-part></tp:taxon-name></italic><bold>c</bold><italic><tp:taxon-name><tp:taxon-name-part taxon-name-part-type="genus" reg="Trachylepis">Trachylepis</tp:taxon-name-part><tp:taxon-name-part taxon-name-part-type="species" reg="laevis">laevis</tp:taxon-name-part></tp:taxon-name></italic><bold>d</bold><italic><tp:taxon-name><tp:taxon-name-part taxon-name-part-type="genus" reg="Chamaeleo">Chamaeleo</tp:taxon-name-part><tp:taxon-name-part taxon-name-part-type="species" reg="dilepis">dilepis</tp:taxon-name-part></tp:taxon-name></italic><bold>e</bold><italic><tp:taxon-name><tp:taxon-name-part taxon-name-part-type="genus" reg="Agama">Agama</tp:taxon-name-part><tp:taxon-name-part taxon-name-part-type="species" reg="aculeata">aculeata</tp:taxon-name-part></tp:taxon-name></italic><bold>f</bold><italic><tp:taxon-name><tp:taxon-name-part taxon-name-part-type="genus" reg="Agama">Agama</tp:taxon-name-part><tp:taxon-name-part taxon-name-part-type="species" reg="schacki">schacki</tp:taxon-name-part></tp:taxon-name></italic> (male) <bold>g</bold><italic><tp:taxon-name><tp:taxon-name-part taxon-name-part-type="genus" reg="Agama">Agama</tp:taxon-name-part><tp:taxon-name-part taxon-name-part-type="species" reg="schacki">schacki</tp:taxon-name-part></tp:taxon-name></italic> (female) <bold>h</bold><italic><tp:taxon-name><tp:taxon-name-part taxon-name-part-type="genus" reg="Afrotyphlops">Afrotyphlops</tp:taxon-name-part><tp:taxon-name-part taxon-name-part-type="species" reg="schlegeli">schlegeli</tp:taxon-name-part><tp:taxon-name-part taxon-name-part-type="subspecies" reg="petersii">petersii</tp:taxon-name-part></tp:taxon-name></italic>. Photographs by AT (<bold>a, c, d, f, g</bold>) and LMPC (<bold>b, e, h</bold>).</p></caption><graphic xmlns:xlink="http://www.w3.org/1999/xlink" xlink:href="zookeys-1201-167_article-120750__-g009.jpg" position="float" orientation="portrait" xlink:type="simple" id="oo_1048978.jpg"><uri content-type="original_file" xlink:type="simple">https://binary.pensoft.net/fig/1048978</uri></graphic></fig></tp:treatment-sec><ref-list><ref id="B115"><mixed-citation xmlns:xlink="http://www.w3.org/1999/xlink" xlink:type="simple"><person-group><name name-style="western"><surname>Roux-Estève</surname><given-names>R</given-names></name></person-group> (<year>1974</year>) <article-title>Révision systématique des <tp:taxon-name><tp:taxon-name-part taxon-name-part-type="family">Typhlopidae</tp:taxon-name-part></tp:taxon-name> d'Afrique. <tp:taxon-name><tp:taxon-name-part taxon-name-part-type="class">Reptilia</tp:taxon-name-part></tp:taxon-name>. <tp:taxon-name><tp:taxon-name-part taxon-name-part-type="suborder">Serpentes</tp:taxon-name-part></tp:taxon-name>.</article-title><source>Memóires du Muséum National d'Histoire Naturelle</source><volume>87</volume>: <fpage>1</fpage>–<lpage>313</lpage>.</mixed-citation></ref><ref id="B86"><mixed-citation xmlns:xlink="http://www.w3.org/1999/xlink" xlink:type="simple"><person-group><name name-style="western"><surname>Marques</surname><given-names>MP</given-names></name><name name-style="western"><surname>Ceríaco</surname><given-names>LMP</given-names></name><name name-style="western"><surname>Blackburn</surname><given-names>DC</given-names></name><name name-style="western"><surname>Bauer</surname><given-names>AM</given-names></name></person-group> (<year>2018</year>) Diversity and Distribution of the Amphibians and Terrestrial Reptiles of Angola – Atlas of Historical and Bibliographic Records (1840–2017). Proceedings of the California Academy of Sciences 4(65, Supplement II): 1–501.</mixed-citation></ref></ref-list></tp:taxon-treatment>
