# Supplementary material for: ﻿An island in a sea of sand: a first checklist of the herpetofauna of the Serra da Neve inselberg, southwestern Angola
Source: Zookeys. 2024 May 14;1201:167–217. doi: 10.3897/zookeys.1201.120750 (PMC11109511; doi:10.3897/zookeys.1201.120750)
Supplement: XML Treatment for Leptotyphlops cf. scutifrons [file zookeys.1201.120750-treatment49.xml]

<!DOCTYPE tp:taxon-treatment
  PUBLIC "-//TaxonX//DTD Taxonomic Treatment Publishing DTD v0 20100105//EN" "tax-treatment-NSO.dtd">
<tp:taxon-treatment xmlns:tp="http://www.plazi.org/taxpub"><tp:treatment-meta><kwd-group><label>Taxon classification</label><kwd>
                    <named-content content-type="kingdom">Animalia</named-content>
                  </kwd><kwd>
                    <named-content content-type="order">Squamata</named-content>
                  </kwd><kwd>
                    <named-content content-type="family">Leptotyphlopidae</named-content>
                  </kwd></kwd-group><mixed-citation publication-type="journal"><person-group><name><surname>Marques</surname><given-names>Mariana P.</given-names></name><name><surname>Parrinha</surname><given-names>Diogo</given-names></name><name><surname>Lopes-Lima</surname><given-names>Manuel</given-names></name><name><surname>Tiutenko</surname><given-names>Arthur</given-names></name><name><surname>Bauer</surname><given-names>Aaron M.</given-names></name><name><surname>Ceríaco</surname><given-names>Luis M. P.</given-names></name></person-group><article-title>﻿An island in a sea of sand: a first checklist of the herpetofauna of the Serra da Neve inselberg, southwestern Angola</article-title><source>Zookeys</source><day>14</day><month>05</month><year>2024</year><volume>1201</volume><fpage>167</fpage><lpage>217</lpage><pub-id pub-id-type="doi">10.3897/zookeys.1201.120750</pub-id></mixed-citation></tp:treatment-meta><tp:nomenclature><label>﻿</label><tp:taxon-name>
                  <object-id xmlns:xlink="http://www.w3.org/1999/xlink" content-type="arpha" xlink:type="simple">A0083551-F411-5EC5-84E6-59D08DC2ADCF</object-id>
                  <tp:taxon-name-part taxon-name-part-type="genus" reg="Leptotyphlops">Leptotyphlops</tp:taxon-name-part>
                  <tp:taxon-name-part taxon-name-part-type="uncertainty-rank">cf.</tp:taxon-name-part>
                  <tp:taxon-name-part taxon-name-part-type="species" reg="scutifrons">scutifrons</tp:taxon-name-part>
                </tp:taxon-name><tp:taxon-authority>(Peters, 1854)</tp:taxon-authority></tp:nomenclature><tp:treatment-sec sec-type="Record" id="SECID0E1EDK"><title>Record.</title><p>vic. Mamué [<named-content xmlns:xlink="http://www.w3.org/1999/xlink" content-type="dwc:verbatimCoordinates" xlink:type="simple"><named-content content-type="geo-json" specific-use="{&#34;type&#34;:&#34;Point&#34;,&#34;coordinates&#34;:[13.125700,-13.787700]}" id="NCID0EDFDK" xlink:type="simple">-13.7877, 13.1257</named-content></named-content>, 1600 m] (<named-content xmlns:xlink="http://www.w3.org/1999/xlink" content-type="dwc:institutional_code" xlink:title="California Academy of Sciences" xlink:href="http://grbio.org/institution/california-academy-sciences" xlink:type="simple">CAS</named-content> 264756).</p></tp:treatment-sec><tp:treatment-sec sec-type="comments" id="SECID0EMFDK"><title>Comments.</title><p><italic><tp:taxon-name><tp:taxon-name-part taxon-name-part-type="genus" reg="Leptotyphlops">Leptotyphlops</tp:taxon-name-part><tp:taxon-name-part taxon-name-part-type="species" reg="scutifrons">scutifrons</tp:taxon-name-part></tp:taxon-name></italic> is widely distributed in southern Africa. It was recorded from several localities in the Angolan Plateau (<xref ref-type="bibr" rid="B26">Broadley and Broadley 1999</xref>; <xref ref-type="bibr" rid="B50">Conradie et al. 2016b</xref>; <xref ref-type="bibr" rid="B86">Marques et al. 2018</xref>). Although some historical records may refer to <italic><tp:taxon-name><tp:taxon-name-part taxon-name-part-type="genus" reg="Namibiana">Namibiana</tp:taxon-name-part><tp:taxon-name-part taxon-name-part-type="species" reg="latifrons">latifrons</tp:taxon-name-part></tp:taxon-name></italic> (Sternfeld, 1908) (<xref ref-type="bibr" rid="B86">Marques et al. 2018</xref>), our specimen agrees almost completely with the diagnosis of <italic><tp:taxon-name><tp:taxon-name-part taxon-name-part-type="genus" reg="Leptotyphlops">L.</tp:taxon-name-part><tp:taxon-name-part taxon-name-part-type="species" reg="scutifrons">scutifrons</tp:taxon-name-part></tp:taxon-name></italic> that was provided by <xref ref-type="bibr" rid="B26">Broadley and Broadley (1999)</xref>. Nevertheless, this taxon should be treated as a species complex with multiple divergent lineages (<xref ref-type="bibr" rid="B1">Adalsteinsson et al. 2009</xref>). In Angola, it is mostly restricted to the highlands of the Escarpment and Central Plateau (<xref ref-type="bibr" rid="B86">Marques et al. 2018</xref>).</p></tp:treatment-sec><ref-list><ref id="B26"><mixed-citation xmlns:xlink="http://www.w3.org/1999/xlink" xlink:type="simple"><person-group><name name-style="western"><surname>Broadley</surname><given-names>DG</given-names></name><name name-style="western"><surname>Broadley</surname><given-names>S</given-names></name></person-group> (<year>1999</year>) <article-title>A review of the African Worm Snakes from south of latitude 12ºS (<tp:taxon-name><tp:taxon-name-part taxon-name-part-type="suborder">Serpentes</tp:taxon-name-part></tp:taxon-name>: <tp:taxon-name><tp:taxon-name-part taxon-name-part-type="family">Leptotyphlopidae</tp:taxon-name-part></tp:taxon-name>).</article-title><source>Syntarsus</source><volume>5</volume>: <fpage>1</fpage>–<lpage>36</lpage>.</mixed-citation></ref><ref id="B50"><mixed-citation xmlns:xlink="http://www.w3.org/1999/xlink" xlink:type="simple"><person-group><name name-style="western"><surname>Conradie</surname><given-names>W</given-names></name><name name-style="western"><surname>Bills</surname><given-names>R</given-names></name><name name-style="western"><surname>Branch</surname><given-names>WR</given-names></name></person-group> (<year>2016b</year>) The herpetofauna of the Cubango, Cuito, and lower Cuando river catchments of south-eastern Angola. Amphibian and Reptile Conservation 10(2)[Special Section]: 6–36.</mixed-citation></ref><ref id="B86"><mixed-citation xmlns:xlink="http://www.w3.org/1999/xlink" xlink:type="simple"><person-group><name name-style="western"><surname>Marques</surname><given-names>MP</given-names></name><name name-style="western"><surname>Ceríaco</surname><given-names>LMP</given-names></name><name name-style="western"><surname>Blackburn</surname><given-names>DC</given-names></name><name name-style="western"><surname>Bauer</surname><given-names>AM</given-names></name></person-group> (<year>2018</year>) Diversity and Distribution of the Amphibians and Terrestrial Reptiles of Angola – Atlas of Historical and Bibliographic Records (1840–2017). Proceedings of the California Academy of Sciences 4(65, Supplement II): 1–501.</mixed-citation></ref><ref id="B1"><mixed-citation xmlns:xlink="http://www.w3.org/1999/xlink" xlink:type="simple"><person-group><name name-style="western"><surname>Adalsteinsson</surname><given-names>SA</given-names></name><name name-style="western"><surname>Branch</surname><given-names>WR</given-names></name><name name-style="western"><surname>Trape</surname><given-names>S</given-names></name><name name-style="western"><surname>Vitt</surname><given-names>LJ</given-names></name><name name-style="western"><surname>Hedges</surname><given-names>SB</given-names></name></person-group> (<year>2009</year>) <article-title>Molecular phylogeny, classification, and biogeography of snakes of the Family <tp:taxon-name><tp:taxon-name-part taxon-name-part-type="family">Leptotyphlopidae</tp:taxon-name-part></tp:taxon-name> (<tp:taxon-name><tp:taxon-name-part taxon-name-part-type="class">Reptilia</tp:taxon-name-part></tp:taxon-name>, <tp:taxon-name><tp:taxon-name-part taxon-name-part-type="order">Squamata</tp:taxon-name-part></tp:taxon-name>).</article-title><source>Zootaxa</source><volume>2244</volume>(<issue>1</issue>): <fpage>1</fpage>–<lpage>50</lpage>. <ext-link xlink:href="10.11646/zootaxa.2244.1.1" ext-link-type="doi" xlink:type="simple">https://doi.org/10.11646/zootaxa.2244.1.1</ext-link></mixed-citation></ref></ref-list></tp:taxon-treatment>
