# Supplementary material for: ﻿An island in a sea of sand: a first checklist of the herpetofauna of the Serra da Neve inselberg, southwestern Angola
Source: Zookeys. 2024 May 14;1201:167–217. doi: 10.3897/zookeys.1201.120750 (PMC11109511; doi:10.3897/zookeys.1201.120750)
Supplement: XML Treatment for Causus nasalis [file zookeys.1201.120750-treatment52.xml]

<!DOCTYPE tp:taxon-treatment
  PUBLIC "-//TaxonX//DTD Taxonomic Treatment Publishing DTD v0 20100105//EN" "tax-treatment-NSO.dtd">
<tp:taxon-treatment xmlns:tp="http://www.plazi.org/taxpub"><tp:treatment-meta><kwd-group><label>Taxon classification</label><kwd>
                    <named-content content-type="kingdom">Animalia</named-content>
                  </kwd><kwd>
                    <named-content content-type="order">Squamata</named-content>
                  </kwd><kwd>
                    <named-content content-type="family">Viperidae</named-content>
                  </kwd></kwd-group><mixed-citation publication-type="journal"><person-group><name><surname>Marques</surname><given-names>Mariana P.</given-names></name><name><surname>Parrinha</surname><given-names>Diogo</given-names></name><name><surname>Lopes-Lima</surname><given-names>Manuel</given-names></name><name><surname>Tiutenko</surname><given-names>Arthur</given-names></name><name><surname>Bauer</surname><given-names>Aaron M.</given-names></name><name><surname>Ceríaco</surname><given-names>Luis M. P.</given-names></name></person-group><article-title>﻿An island in a sea of sand: a first checklist of the herpetofauna of the Serra da Neve inselberg, southwestern Angola</article-title><source>Zookeys</source><day>14</day><month>05</month><year>2024</year><volume>1201</volume><fpage>167</fpage><lpage>217</lpage><pub-id pub-id-type="doi">10.3897/zookeys.1201.120750</pub-id></mixed-citation></tp:treatment-meta><tp:nomenclature><label>﻿</label><tp:taxon-name>
                  <object-id xmlns:xlink="http://www.w3.org/1999/xlink" content-type="arpha" xlink:type="simple">C08DBAD1-AD9D-51E4-9543-DDF1FEF185FD</object-id>
                  <tp:taxon-name-part taxon-name-part-type="genus" reg="Causus">Causus</tp:taxon-name-part>
                  <tp:taxon-name-part taxon-name-part-type="species" reg="nasalis">nasalis</tp:taxon-name-part>
                </tp:taxon-name><tp:taxon-authority>Stejneger, 1893</tp:taxon-authority><xref ref-type="fig" rid="F10">Fig. 10c</xref></tp:nomenclature><tp:treatment-sec sec-type="Records" id="SECID0EETDK"><title>Records.</title><p>Mamué riparian area [<named-content xmlns:xlink="http://www.w3.org/1999/xlink" content-type="dwc:verbatimCoordinates" xlink:type="simple"><named-content content-type="geo-json" specific-use="{&#34;type&#34;:&#34;Point&#34;,&#34;coordinates&#34;:[13.123000,-13.800600]}" id="NCID0ENTDK" xlink:type="simple">-13.8006, 13.1230</named-content></named-content>, 706 m] (<named-content xmlns:xlink="http://www.w3.org/1999/xlink" content-type="dwc:institutional_code" xlink:title="California Academy of Sciences" xlink:href="http://grbio.org/institution/california-academy-sciences" xlink:type="simple">CAS</named-content> 263034; <abbrev xmlns:xlink="http://www.w3.org/1999/xlink" xlink:title="Instituto Nacional da Biodiversidade e Áreas de Conservação" id="ABBRID0EWTDK" xlink:type="simple">INBAC</abbrev>/AMB 10324).</p></tp:treatment-sec><tp:treatment-sec sec-type="comments" id="SECID0E1TDK"><title>Comments.</title><p><xref ref-type="bibr" rid="B13">Bocage (1895)</xref> suggested that Angolan populations of <italic><tp:taxon-name><tp:taxon-name-part taxon-name-part-type="genus" reg="Causus">Causus</tp:taxon-name-part><tp:taxon-name-part taxon-name-part-type="species" reg="resimus">resimus</tp:taxon-name-part></tp:taxon-name></italic> (Peters, 1862) belonged to a new variety, which he named <italic><tp:taxon-name><tp:taxon-name-part taxon-name-part-type="genus" reg="Causus"/><tp:taxon-name-part taxon-name-part-type="species" reg="resimus"/><tp:taxon-name-part taxon-name-part-type="variety" reg="angolensis">angolensis</tp:taxon-name-part></tp:taxon-name></italic>. This decision was supported, according to the author, by morphological differences between the Angolan populations and the nominotypical form. A few years earlier, <xref ref-type="bibr" rid="B122">Stejneger (1893)</xref> had already described what he called <italic><tp:taxon-name><tp:taxon-name-part taxon-name-part-type="genus" reg="Causus">Causus</tp:taxon-name-part><tp:taxon-name-part taxon-name-part-type="species" reg="nasalis">nasalis</tp:taxon-name-part></tp:taxon-name></italic> from “West Africa” based on a specimen collected during the United States Eclipse Expedition to West Africa in 1890. Since Stejneger did not know the exact collection locality of the type, he assumed that it was “Cunga” [most likely Fazenda Cunga, on the banks of the Kwanza River, Luanda Province]. A label bearing this information accompanied another specimen (USNM 16074), which we examined, and which is currently labelled as paratype in the collections of the National Museum of Natural History, Smithsonian Institution, USA (USNM). Neither <italic><tp:taxon-name><tp:taxon-name-part taxon-name-part-type="genus" reg="Causus"/><tp:taxon-name-part taxon-name-part-type="species" reg="resimus"/><tp:taxon-name-part taxon-name-part-type="variety" reg="nasalis">nasalis</tp:taxon-name-part></tp:taxon-name></italic> nor <italic><tp:taxon-name><tp:taxon-name-part taxon-name-part-type="genus" reg="Causus"/><tp:taxon-name-part taxon-name-part-type="species" reg="resimus"/><tp:taxon-name-part taxon-name-part-type="variety" reg="angolensis">angolensis</tp:taxon-name-part></tp:taxon-name></italic> has been commented upon by subsequent authors. The recently collected specimens from Serra da Neve could represent this distinct Angolan population, considering not only its morphological differences but also its geographic isolation from the rest of the known distribution of the topotypical form. Our specimens agree entirely with the morphological description provided by both <xref ref-type="bibr" rid="B122">Stejneger (1893)</xref> and <xref ref-type="bibr" rid="B13">Bocage (1895)</xref>. Given this, we here recognize <italic><tp:taxon-name><tp:taxon-name-part taxon-name-part-type="genus" reg="Causus">C.</tp:taxon-name-part><tp:taxon-name-part taxon-name-part-type="species" reg="nasalis">nasalis</tp:taxon-name-part></tp:taxon-name></italic> as a valid species for Angola, endemic to the coastal areas of the country, from Luanda to Namibe provinces.</p></tp:treatment-sec><tp:treatment-sec><!--Section generated to contain objects referenced in tp:taxon-treatment.--><fig id="F10" position="float" orientation="portrait"><object-id xmlns:xlink="http://www.w3.org/1999/xlink" content-type="doi" xlink:type="simple">10.3897/zookeys.1201.120750.figure10</object-id><object-id xmlns:xlink="http://www.w3.org/1999/xlink" content-type="arpha" xlink:type="simple">F5F0A85B-EE7D-59CC-95DB-CEA843096CAE</object-id><label>Figure 10.</label><caption><p><bold>a</bold><italic><tp:taxon-name><tp:taxon-name-part taxon-name-part-type="genus" reg="Python">Python</tp:taxon-name-part><tp:taxon-name-part taxon-name-part-type="species" reg="natalensis">natalensis</tp:taxon-name-part></tp:taxon-name></italic> (skin) <bold>b</bold><tp:taxon-name><tp:taxon-name-part taxon-name-part-type="genus" reg="Bitis">Bitis</tp:taxon-name-part> (<tp:taxon-name-part taxon-name-part-type="subgenus" reg="Macrocerastes">Macrocerastes</tp:taxon-name-part>) <tp:taxon-name-part taxon-name-part-type="species" reg="gabonica">gabonica</tp:taxon-name-part></tp:taxon-name><bold>c</bold><italic><tp:taxon-name><tp:taxon-name-part taxon-name-part-type="genus" reg="Causus">Causus</tp:taxon-name-part><tp:taxon-name-part taxon-name-part-type="species" reg="nasalis">nasalis</tp:taxon-name-part></tp:taxon-name></italic><bold>d</bold><italic><tp:taxon-name><tp:taxon-name-part taxon-name-part-type="genus" reg="Boaedon">Boaedon</tp:taxon-name-part><tp:taxon-name-part taxon-name-part-type="species" reg="variegatus">variegatus</tp:taxon-name-part></tp:taxon-name></italic><bold>e</bold><italic><tp:taxon-name><tp:taxon-name-part taxon-name-part-type="genus" reg="Hemirhagerrhis">Hemirhagerrhis</tp:taxon-name-part><tp:taxon-name-part taxon-name-part-type="species" reg="viperina">viperina</tp:taxon-name-part></tp:taxon-name></italic><bold>f</bold><italic><tp:taxon-name><tp:taxon-name-part taxon-name-part-type="genus" reg="Lycophidion">Lycophidion</tp:taxon-name-part><tp:taxon-name-part taxon-name-part-type="species" reg="hellmichi">hellmichi</tp:taxon-name-part></tp:taxon-name></italic><bold>g</bold><italic><tp:taxon-name><tp:taxon-name-part taxon-name-part-type="genus" reg="Psammophis">Psammophis</tp:taxon-name-part><tp:taxon-name-part taxon-name-part-type="species" reg="subtaeniatus">subtaeniatus</tp:taxon-name-part></tp:taxon-name></italic>. Photographs by LMPC (<bold>a</bold>, <bold>c, f</bold>); AT (<bold>d, e, g</bold>) and DP (<bold>b</bold>).</p></caption><graphic xmlns:xlink="http://www.w3.org/1999/xlink" xlink:href="zookeys-1201-167_article-120750__-g010.jpg" position="float" orientation="portrait" xlink:type="simple" id="oo_1048979.jpg"><uri content-type="original_file" xlink:type="simple">https://binary.pensoft.net/fig/1048979</uri></graphic></fig></tp:treatment-sec><ref-list><ref id="B13"><mixed-citation xmlns:xlink="http://www.w3.org/1999/xlink" xlink:type="simple"><person-group><name name-style="western"><surname>Bocage</surname><given-names>JVB</given-names></name></person-group> (<year>1895</year>) <source>Herpétologie d’Angola et du Congo.</source><publisher-name>Imprimerie Nationale</publisher-name>, <publisher-loc>Lisbon</publisher-loc>, <size units="page">203 pp</size>. [+ 20 pls]</mixed-citation></ref><ref id="B122"><mixed-citation xmlns:xlink="http://www.w3.org/1999/xlink" xlink:type="simple"><person-group><name name-style="western"><surname>Stejneger</surname><given-names>L</given-names></name></person-group> (<year>1893</year>) <article-title>On some collections of reptiles and batrachians from East Africa and the adjacent islands, recently received from Dr. W.L. Abbott and Mr. William Astor Chanler, with descriptions of new species.</article-title><source>Proceedings of the United States National Museum</source><volume>16</volume>(<issue>970</issue>): <fpage>711</fpage>–<lpage>741</lpage>. <ext-link xlink:href="10.5479/si.00963801.970.711" ext-link-type="doi" xlink:type="simple">https://doi.org/10.5479/si.00963801.970.711</ext-link></mixed-citation></ref></ref-list></tp:taxon-treatment>
