# Supplementary material for: ﻿An island in a sea of sand: a first checklist of the herpetofauna of the Serra da Neve inselberg, southwestern Angola
Source: Zookeys. 2024 May 14;1201:167–217. doi: 10.3897/zookeys.1201.120750 (PMC11109511; doi:10.3897/zookeys.1201.120750)
Supplement: XML Treatment for Psammophis subtaeniatus [file zookeys.1201.120750-treatment56.xml]

<!DOCTYPE tp:taxon-treatment
  PUBLIC "-//TaxonX//DTD Taxonomic Treatment Publishing DTD v0 20100105//EN" "tax-treatment-NSO.dtd">
<tp:taxon-treatment xmlns:tp="http://www.plazi.org/taxpub"><tp:treatment-meta><kwd-group><label>Taxon classification</label><kwd>
                    <named-content content-type="kingdom">Animalia</named-content>
                  </kwd><kwd>
                    <named-content content-type="order">Squamata</named-content>
                  </kwd><kwd>
                    <named-content content-type="family">Lamprophiidae</named-content>
                  </kwd></kwd-group><mixed-citation publication-type="journal"><person-group><name><surname>Marques</surname><given-names>Mariana P.</given-names></name><name><surname>Parrinha</surname><given-names>Diogo</given-names></name><name><surname>Lopes-Lima</surname><given-names>Manuel</given-names></name><name><surname>Tiutenko</surname><given-names>Arthur</given-names></name><name><surname>Bauer</surname><given-names>Aaron M.</given-names></name><name><surname>Ceríaco</surname><given-names>Luis M. P.</given-names></name></person-group><article-title>﻿An island in a sea of sand: a first checklist of the herpetofauna of the Serra da Neve inselberg, southwestern Angola</article-title><source>Zookeys</source><day>14</day><month>05</month><year>2024</year><volume>1201</volume><fpage>167</fpage><lpage>217</lpage><pub-id pub-id-type="doi">10.3897/zookeys.1201.120750</pub-id></mixed-citation></tp:treatment-meta><tp:nomenclature><label>﻿</label><tp:taxon-name>
                  <object-id xmlns:xlink="http://www.w3.org/1999/xlink" content-type="arpha" xlink:type="simple">81F8BE84-99FA-507A-8E05-87D4ED78EE54</object-id>
                  <tp:taxon-name-part taxon-name-part-type="genus" reg="Psammophis">Psammophis</tp:taxon-name-part>
                  <tp:taxon-name-part taxon-name-part-type="species" reg="subtaeniatus">subtaeniatus</tp:taxon-name-part>
                </tp:taxon-name><tp:taxon-authority>Peters, 1882</tp:taxon-authority><xref ref-type="fig" rid="F10">Fig. 10g</xref></tp:nomenclature><tp:treatment-sec sec-type="Records" id="SECID0ESEEK"><title>Records.</title><p>Maylowe [<named-content xmlns:xlink="http://www.w3.org/1999/xlink" content-type="dwc:verbatimCoordinates" xlink:type="simple"><named-content content-type="geo-json" specific-use="{&#34;type&#34;:&#34;Point&#34;,&#34;coordinates&#34;:[13.276700,-13.834200]}" id="NCID0E2EEK" xlink:type="simple">-13.8342, 13.2767</named-content></named-content>, 803 m] (<named-content xmlns:xlink="http://www.w3.org/1999/xlink" content-type="dwc:institutional_code" xlink:title="California Academy of Sciences" xlink:href="http://grbio.org/institution/california-academy-sciences" xlink:type="simple">CAS</named-content> 266140); Catchi surroundings [<named-content xmlns:xlink="http://www.w3.org/1999/xlink" content-type="dwc:verbatimCoordinates" xlink:type="simple"><named-content content-type="geo-json" specific-use="{&#34;type&#34;:&#34;Point&#34;,&#34;coordinates&#34;:[13.256900,-13.762000]}" id="NCID0EHFEK" xlink:type="simple">-13.7620, 13.2569</named-content></named-content>, 1585 m] (MUNHAC/MB03-001544); 2 km N of Maylowe [<named-content xmlns:xlink="http://www.w3.org/1999/xlink" content-type="dwc:verbatimCoordinates" xlink:type="simple"><named-content content-type="geo-json" specific-use="{&#34;type&#34;:&#34;Point&#34;,&#34;coordinates&#34;:[13.262500,-13.828000]}" id="NCID0EPFEK" xlink:type="simple">-13.8280, 13.2625</named-content></named-content>, 803 m] (MUNHAC/MB03-001545).</p></tp:treatment-sec><tp:treatment-sec sec-type="comments" id="SECID0EUFEK"><title>Comments.</title><p>Species restricted to dry shrublands and savannas, particularly Mopane woodland, and widely distributed from southern Angola and northern Namibia eastwards through Botswana, Zambia and Zimbabwe to western Mozambique (<xref ref-type="bibr" rid="B86">Marques et al. 2018</xref>). Specimen MUNHAC/MB03-001545 was collected on sandy substrate near a rocky outcrop while active at night.</p></tp:treatment-sec><tp:treatment-sec><!--Section generated to contain objects referenced in tp:taxon-treatment.--><fig id="F10" position="float" orientation="portrait"><object-id xmlns:xlink="http://www.w3.org/1999/xlink" content-type="doi" xlink:type="simple">10.3897/zookeys.1201.120750.figure10</object-id><object-id xmlns:xlink="http://www.w3.org/1999/xlink" content-type="arpha" xlink:type="simple">F5F0A85B-EE7D-59CC-95DB-CEA843096CAE</object-id><label>Figure 10.</label><caption><p><bold>a</bold><italic><tp:taxon-name><tp:taxon-name-part taxon-name-part-type="genus" reg="Python">Python</tp:taxon-name-part><tp:taxon-name-part taxon-name-part-type="species" reg="natalensis">natalensis</tp:taxon-name-part></tp:taxon-name></italic> (skin) <bold>b</bold><tp:taxon-name><tp:taxon-name-part taxon-name-part-type="genus" reg="Bitis">Bitis</tp:taxon-name-part> (<tp:taxon-name-part taxon-name-part-type="subgenus" reg="Macrocerastes">Macrocerastes</tp:taxon-name-part>) <tp:taxon-name-part taxon-name-part-type="species" reg="gabonica">gabonica</tp:taxon-name-part></tp:taxon-name><bold>c</bold><italic><tp:taxon-name><tp:taxon-name-part taxon-name-part-type="genus" reg="Causus">Causus</tp:taxon-name-part><tp:taxon-name-part taxon-name-part-type="species" reg="nasalis">nasalis</tp:taxon-name-part></tp:taxon-name></italic><bold>d</bold><italic><tp:taxon-name><tp:taxon-name-part taxon-name-part-type="genus" reg="Boaedon">Boaedon</tp:taxon-name-part><tp:taxon-name-part taxon-name-part-type="species" reg="variegatus">variegatus</tp:taxon-name-part></tp:taxon-name></italic><bold>e</bold><italic><tp:taxon-name><tp:taxon-name-part taxon-name-part-type="genus" reg="Hemirhagerrhis">Hemirhagerrhis</tp:taxon-name-part><tp:taxon-name-part taxon-name-part-type="species" reg="viperina">viperina</tp:taxon-name-part></tp:taxon-name></italic><bold>f</bold><italic><tp:taxon-name><tp:taxon-name-part taxon-name-part-type="genus" reg="Lycophidion">Lycophidion</tp:taxon-name-part><tp:taxon-name-part taxon-name-part-type="species" reg="hellmichi">hellmichi</tp:taxon-name-part></tp:taxon-name></italic><bold>g</bold><italic><tp:taxon-name><tp:taxon-name-part taxon-name-part-type="genus" reg="Psammophis">Psammophis</tp:taxon-name-part><tp:taxon-name-part taxon-name-part-type="species" reg="subtaeniatus">subtaeniatus</tp:taxon-name-part></tp:taxon-name></italic>. Photographs by LMPC (<bold>a</bold>, <bold>c, f</bold>); AT (<bold>d, e, g</bold>) and DP (<bold>b</bold>).</p></caption><graphic xmlns:xlink="http://www.w3.org/1999/xlink" xlink:href="zookeys-1201-167_article-120750__-g010.jpg" position="float" orientation="portrait" xlink:type="simple" id="oo_1048979.jpg"><uri content-type="original_file" xlink:type="simple">https://binary.pensoft.net/fig/1048979</uri></graphic></fig></tp:treatment-sec><ref-list><ref id="B86"><mixed-citation xmlns:xlink="http://www.w3.org/1999/xlink" xlink:type="simple"><person-group><name name-style="western"><surname>Marques</surname><given-names>MP</given-names></name><name name-style="western"><surname>Ceríaco</surname><given-names>LMP</given-names></name><name name-style="western"><surname>Blackburn</surname><given-names>DC</given-names></name><name name-style="western"><surname>Bauer</surname><given-names>AM</given-names></name></person-group> (<year>2018</year>) Diversity and Distribution of the Amphibians and Terrestrial Reptiles of Angola – Atlas of Historical and Bibliographic Records (1840–2017). Proceedings of the California Academy of Sciences 4(65, Supplement II): 1–501.</mixed-citation></ref></ref-list></tp:taxon-treatment>
