# Supplementary material for: ﻿An island in a sea of sand: a first checklist of the herpetofauna of the Serra da Neve inselberg, southwestern Angola
Source: Zookeys. 2024 May 14;1201:167–217. doi: 10.3897/zookeys.1201.120750 (PMC11109511; doi:10.3897/zookeys.1201.120750)
Supplement: XML Treatment for Psammophylax tritaeniatus [file zookeys.1201.120750-treatment57.xml]

<!DOCTYPE tp:taxon-treatment
  PUBLIC "-//TaxonX//DTD Taxonomic Treatment Publishing DTD v0 20100105//EN" "tax-treatment-NSO.dtd">
<tp:taxon-treatment xmlns:tp="http://www.plazi.org/taxpub"><tp:treatment-meta><kwd-group><label>Taxon classification</label><kwd>
                    <named-content content-type="kingdom">Animalia</named-content>
                  </kwd><kwd>
                    <named-content content-type="order">Squamata</named-content>
                  </kwd><kwd>
                    <named-content content-type="family">Lamprophiidae</named-content>
                  </kwd></kwd-group><mixed-citation publication-type="journal"><person-group><name><surname>Marques</surname><given-names>Mariana P.</given-names></name><name><surname>Parrinha</surname><given-names>Diogo</given-names></name><name><surname>Lopes-Lima</surname><given-names>Manuel</given-names></name><name><surname>Tiutenko</surname><given-names>Arthur</given-names></name><name><surname>Bauer</surname><given-names>Aaron M.</given-names></name><name><surname>Ceríaco</surname><given-names>Luis M. P.</given-names></name></person-group><article-title>﻿An island in a sea of sand: a first checklist of the herpetofauna of the Serra da Neve inselberg, southwestern Angola</article-title><source>Zookeys</source><day>14</day><month>05</month><year>2024</year><volume>1201</volume><fpage>167</fpage><lpage>217</lpage><pub-id pub-id-type="doi">10.3897/zookeys.1201.120750</pub-id></mixed-citation></tp:treatment-meta><tp:nomenclature><label>﻿</label><tp:taxon-name>
                  <object-id xmlns:xlink="http://www.w3.org/1999/xlink" content-type="arpha" xlink:type="simple">DCC84890-3629-51BB-83FE-9935F7FE9FA5</object-id>
                  <tp:taxon-name-part taxon-name-part-type="genus" reg="Psammophylax">Psammophylax</tp:taxon-name-part>
                  <tp:taxon-name-part taxon-name-part-type="species" reg="tritaeniatus">tritaeniatus</tp:taxon-name-part>
                </tp:taxon-name><tp:taxon-authority>(Günther, 1868)</tp:taxon-authority><xref ref-type="fig" rid="F11">Fig. 11a</xref></tp:nomenclature><tp:treatment-sec sec-type="Record" id="SECID0ETHEK"><title>Record.</title><p>Catchi surroundings [<named-content xmlns:xlink="http://www.w3.org/1999/xlink" content-type="dwc:verbatimCoordinates" xlink:type="simple"><named-content content-type="geo-json" specific-use="{&#34;type&#34;:&#34;Point&#34;,&#34;coordinates&#34;:[13.256900,-13.762000]}" id="NCID0E3HEK" xlink:type="simple">-13.7620, 13.2569</named-content></named-content>, 1585 m] (MUNHAC/MB03-001546).</p><fig id="F11" position="float" orientation="portrait"><object-id xmlns:xlink="http://www.w3.org/1999/xlink" content-type="doi" xlink:type="simple">10.3897/zookeys.1201.120750.figure11</object-id><object-id xmlns:xlink="http://www.w3.org/1999/xlink" content-type="arpha" xlink:type="simple">4D56A085-87D5-59DD-A817-BFCCEA58A4BF</object-id><label>Figure 11.</label><caption><p><bold>a</bold><italic><tp:taxon-name><tp:taxon-name-part taxon-name-part-type="genus" reg="Psammophylax">Psammophylax</tp:taxon-name-part><tp:taxon-name-part taxon-name-part-type="species" reg="tritaeniatus">tritaeniatus</tp:taxon-name-part></tp:taxon-name></italic><bold>b</bold><italic><tp:taxon-name><tp:taxon-name-part taxon-name-part-type="genus" reg="Dasypeltis">Dasypeltis</tp:taxon-name-part><tp:taxon-name-part taxon-name-part-type="species" reg="scabra">scabra</tp:taxon-name-part></tp:taxon-name></italic><bold>c</bold><italic><tp:taxon-name><tp:taxon-name-part taxon-name-part-type="genus" reg="Telescopus">Telescopus</tp:taxon-name-part><tp:taxon-name-part taxon-name-part-type="species" reg="semiannulatus">semiannulatus</tp:taxon-name-part><tp:taxon-name-part taxon-name-part-type="subspecies" reg="polystictus">polystictus</tp:taxon-name-part></tp:taxon-name></italic>. Photographs by DP (<bold>a</bold>) and LMPC (<bold>b, c</bold>).</p></caption><graphic xmlns:xlink="http://www.w3.org/1999/xlink" xlink:href="zookeys-1201-167_article-120750__-g011.jpg" position="float" orientation="portrait" xlink:type="simple" id="oo_1048980.jpg"><uri content-type="original_file" xlink:type="simple">https://binary.pensoft.net/fig/1048980</uri></graphic></fig></tp:treatment-sec><tp:treatment-sec sec-type="comments" id="SECID0E4JEK"><title>Comments.</title><p>This species occurs in mid to high-elevation areas throughout southern and eastern Africa (<xref ref-type="bibr" rid="B120">Spawls et al. 2018</xref>). Previous records from Angola are from high-elevation areas of the Escarpment (<xref ref-type="bibr" rid="B86">Marques et al. 2018</xref>). This specimen represents the first record for Namibe Province and the westernmost record for <italic><tp:taxon-name><tp:taxon-name-part taxon-name-part-type="genus" reg="Psammophylax">P.</tp:taxon-name-part><tp:taxon-name-part taxon-name-part-type="species" reg="tritaeniatus">tritaeniatus</tp:taxon-name-part></tp:taxon-name></italic>. Further sampling across the species range may reveal additional cryptic diversity (<xref ref-type="bibr" rid="B78">Keates et al. 2019</xref>).</p></tp:treatment-sec><ref-list><ref id="B120"><mixed-citation xmlns:xlink="http://www.w3.org/1999/xlink" xlink:type="simple"><person-group><name name-style="western"><surname>Spawls</surname><given-names>S</given-names></name><name name-style="western"><surname>Howell</surname><given-names>K</given-names></name><name name-style="western"><surname>Hinkel</surname><given-names>H</given-names></name><name name-style="western"><surname>Menegon</surname><given-names>M</given-names></name></person-group> (<year>2018</year>) <source>Field Guide to East African Reptiles.</source><publisher-name>Bloomsbury</publisher-name>, <publisher-loc>London</publisher-loc>, <size units="page">554 pp</size>.</mixed-citation></ref><ref id="B86"><mixed-citation xmlns:xlink="http://www.w3.org/1999/xlink" xlink:type="simple"><person-group><name name-style="western"><surname>Marques</surname><given-names>MP</given-names></name><name name-style="western"><surname>Ceríaco</surname><given-names>LMP</given-names></name><name name-style="western"><surname>Blackburn</surname><given-names>DC</given-names></name><name name-style="western"><surname>Bauer</surname><given-names>AM</given-names></name></person-group> (<year>2018</year>) Diversity and Distribution of the Amphibians and Terrestrial Reptiles of Angola – Atlas of Historical and Bibliographic Records (1840–2017). Proceedings of the California Academy of Sciences 4(65, Supplement II): 1–501.</mixed-citation></ref><ref id="B78"><mixed-citation xmlns:xlink="http://www.w3.org/1999/xlink" xlink:type="simple"><person-group><name name-style="western"><surname>Keates</surname><given-names>C</given-names></name><name name-style="western"><surname>Conradie</surname><given-names>W</given-names></name><name name-style="western"><surname>Greenbaum</surname><given-names>E</given-names></name><name name-style="western"><surname>Edwards</surname><given-names>S</given-names></name></person-group> (<year>2019</year>) <article-title>A snake in the grass: Genetic structuring of the widespread African grass snake (<italic><tp:taxon-name><tp:taxon-name-part taxon-name-part-type="genus">Psammophylax</tp:taxon-name-part></tp:taxon-name></italic> Fitzinger, 1843), with the description of a new genus and a new species.</article-title><source>Journal of Zoological Systematics and Evolutionary Research</source><volume>57</volume>(<issue>4</issue>): <fpage>1039</fpage>–<lpage>1066</lpage>. <ext-link xlink:href="10.1111/jzs.12337" ext-link-type="doi" xlink:type="simple">https://doi.org/10.1111/jzs.12337</ext-link></mixed-citation></ref></ref-list></tp:taxon-treatment>
