# Supplementary material for: ﻿An island in a sea of sand: a first checklist of the herpetofauna of the Serra da Neve inselberg, southwestern Angola
Source: Zookeys. 2024 May 14;1201:167–217. doi: 10.3897/zookeys.1201.120750 (PMC11109511; doi:10.3897/zookeys.1201.120750)
Supplement: XML Treatment for Dasypeltis scabra [file zookeys.1201.120750-treatment58.xml]

<!DOCTYPE tp:taxon-treatment
  PUBLIC "-//TaxonX//DTD Taxonomic Treatment Publishing DTD v0 20100105//EN" "tax-treatment-NSO.dtd">
<tp:taxon-treatment xmlns:tp="http://www.plazi.org/taxpub"><tp:treatment-meta><kwd-group><label>Taxon classification</label><kwd>
                    <named-content content-type="kingdom">Animalia</named-content>
                  </kwd><kwd>
                    <named-content content-type="order">Squamata</named-content>
                  </kwd><kwd>
                    <named-content content-type="family">Colubridae</named-content>
                  </kwd></kwd-group><mixed-citation publication-type="journal"><person-group><name><surname>Marques</surname><given-names>Mariana P.</given-names></name><name><surname>Parrinha</surname><given-names>Diogo</given-names></name><name><surname>Lopes-Lima</surname><given-names>Manuel</given-names></name><name><surname>Tiutenko</surname><given-names>Arthur</given-names></name><name><surname>Bauer</surname><given-names>Aaron M.</given-names></name><name><surname>Ceríaco</surname><given-names>Luis M. P.</given-names></name></person-group><article-title>﻿An island in a sea of sand: a first checklist of the herpetofauna of the Serra da Neve inselberg, southwestern Angola</article-title><source>Zookeys</source><day>14</day><month>05</month><year>2024</year><volume>1201</volume><fpage>167</fpage><lpage>217</lpage><pub-id pub-id-type="doi">10.3897/zookeys.1201.120750</pub-id></mixed-citation></tp:treatment-meta><tp:nomenclature><label>﻿</label><tp:taxon-name>
                  <object-id xmlns:xlink="http://www.w3.org/1999/xlink" content-type="arpha" xlink:type="simple">72EC8C9F-CAA6-5E1D-BB36-6CAB2EE1B2AA</object-id>
                  <tp:taxon-name-part taxon-name-part-type="genus" reg="Dasypeltis">Dasypeltis</tp:taxon-name-part>
                  <tp:taxon-name-part taxon-name-part-type="species" reg="scabra">scabra</tp:taxon-name-part>
                </tp:taxon-name><tp:taxon-authority>(Linnaeus, 1758)</tp:taxon-authority><xref ref-type="fig" rid="F11">Fig. 11b</xref></tp:nomenclature><tp:treatment-sec sec-type="Record" id="SECID0EYMEK"><title>Record.</title><p>N’Dolondolo [<named-content xmlns:xlink="http://www.w3.org/1999/xlink" content-type="dwc:verbatimCoordinates" xlink:type="simple"><named-content content-type="geo-json" specific-use="{&#34;type&#34;:&#34;Point&#34;,&#34;coordinates&#34;:[13.136200,-13.813300]}" id="NCID0EBNEK" xlink:type="simple">-13.8133, 13.1362</named-content></named-content>, 681 m] (<named-content xmlns:xlink="http://www.w3.org/1999/xlink" content-type="dwc:institutional_code" xlink:title="California Academy of Sciences" xlink:href="http://grbio.org/institution/california-academy-sciences" xlink:type="simple">CAS</named-content> 263023).</p></tp:treatment-sec><tp:treatment-sec sec-type="comments" id="SECID0EKNEK"><title>Comments.</title><p>Following the key provided by <xref ref-type="bibr" rid="B5">Bates (2023)</xref>, our specimen completely conforms with <italic><tp:taxon-name><tp:taxon-name-part taxon-name-part-type="genus" reg="Dasypeltis">Dasypeltis</tp:taxon-name-part><tp:taxon-name-part taxon-name-part-type="species" reg="scabra">scabra</tp:taxon-name-part></tp:taxon-name></italic>. <xref ref-type="bibr" rid="B86">Marques et al. (2018)</xref> provided a map of the distribution of this widespread species in Angola.</p></tp:treatment-sec><tp:treatment-sec><!--Section generated to contain objects referenced in tp:taxon-treatment.--><fig id="F11" position="float" orientation="portrait"><object-id xmlns:xlink="http://www.w3.org/1999/xlink" content-type="doi" xlink:type="simple">10.3897/zookeys.1201.120750.figure11</object-id><object-id xmlns:xlink="http://www.w3.org/1999/xlink" content-type="arpha" xlink:type="simple">4D56A085-87D5-59DD-A817-BFCCEA58A4BF</object-id><label>Figure 11.</label><caption><p><bold>a</bold><italic><tp:taxon-name><tp:taxon-name-part taxon-name-part-type="genus" reg="Psammophylax">Psammophylax</tp:taxon-name-part><tp:taxon-name-part taxon-name-part-type="species" reg="tritaeniatus">tritaeniatus</tp:taxon-name-part></tp:taxon-name></italic><bold>b</bold><italic><tp:taxon-name><tp:taxon-name-part taxon-name-part-type="genus" reg="Dasypeltis">Dasypeltis</tp:taxon-name-part><tp:taxon-name-part taxon-name-part-type="species" reg="scabra">scabra</tp:taxon-name-part></tp:taxon-name></italic><bold>c</bold><italic><tp:taxon-name><tp:taxon-name-part taxon-name-part-type="genus" reg="Telescopus">Telescopus</tp:taxon-name-part><tp:taxon-name-part taxon-name-part-type="species" reg="semiannulatus">semiannulatus</tp:taxon-name-part><tp:taxon-name-part taxon-name-part-type="subspecies" reg="polystictus">polystictus</tp:taxon-name-part></tp:taxon-name></italic>. Photographs by DP (<bold>a</bold>) and LMPC (<bold>b, c</bold>).</p></caption><graphic xmlns:xlink="http://www.w3.org/1999/xlink" xlink:href="zookeys-1201-167_article-120750__-g011.jpg" position="float" orientation="portrait" xlink:type="simple" id="oo_1048980.jpg"><uri content-type="original_file" xlink:type="simple">https://binary.pensoft.net/fig/1048980</uri></graphic></fig></tp:treatment-sec><ref-list><ref id="B5"><mixed-citation xmlns:xlink="http://www.w3.org/1999/xlink" xlink:type="simple"><person-group><name name-style="western"><surname>Bates</surname><given-names>MF</given-names></name></person-group> (<year>2023</year>) <article-title>The enigmatic Namibian egg-eating snake <italic><tp:taxon-name><tp:taxon-name-part taxon-name-part-type="genus">Dasypeltis</tp:taxon-name-part><tp:taxon-name-part taxon-name-part-type="species">loveridgei</tp:taxon-name-part></tp:taxon-name></italic> Mertens, 1954 (<tp:taxon-name><tp:taxon-name-part taxon-name-part-type="order">Squamata</tp:taxon-name-part></tp:taxon-name>: <tp:taxon-name><tp:taxon-name-part taxon-name-part-type="family">Colubridae</tp:taxon-name-part></tp:taxon-name>): A valid species recovered from synonymy.</article-title><source>Bonn Zoological Bulletin</source><volume>72</volume>(<issue>2</issue>): <fpage>163</fpage>–<lpage>184</lpage>. <ext-link xlink:href="10.20363/BZB-2023.72.2.163" ext-link-type="doi" xlink:type="simple">https://doi.org/10.20363/BZB-2023.72.2.163</ext-link></mixed-citation></ref><ref id="B86"><mixed-citation xmlns:xlink="http://www.w3.org/1999/xlink" xlink:type="simple"><person-group><name name-style="western"><surname>Marques</surname><given-names>MP</given-names></name><name name-style="western"><surname>Ceríaco</surname><given-names>LMP</given-names></name><name name-style="western"><surname>Blackburn</surname><given-names>DC</given-names></name><name name-style="western"><surname>Bauer</surname><given-names>AM</given-names></name></person-group> (<year>2018</year>) Diversity and Distribution of the Amphibians and Terrestrial Reptiles of Angola – Atlas of Historical and Bibliographic Records (1840–2017). Proceedings of the California Academy of Sciences 4(65, Supplement II): 1–501.</mixed-citation></ref></ref-list></tp:taxon-treatment>
