# Supplementary material for: ﻿An island in a sea of sand: a first checklist of the herpetofauna of the Serra da Neve inselberg, southwestern Angola
Source: Zookeys. 2024 May 14;1201:167–217. doi: 10.3897/zookeys.1201.120750 (PMC11109511; doi:10.3897/zookeys.1201.120750)
Supplement: XML Treatment for Telescopus semiannulatus polystictus [file zookeys.1201.120750-treatment59.xml]

<!DOCTYPE tp:taxon-treatment
  PUBLIC "-//TaxonX//DTD Taxonomic Treatment Publishing DTD v0 20100105//EN" "tax-treatment-NSO.dtd">
<tp:taxon-treatment xmlns:tp="http://www.plazi.org/taxpub"><tp:treatment-meta><kwd-group><label>Taxon classification</label><kwd>
                    <named-content content-type="kingdom">Animalia</named-content>
                  </kwd><kwd>
                    <named-content content-type="order">Squamata</named-content>
                  </kwd><kwd>
                    <named-content content-type="family">Colubridae</named-content>
                  </kwd></kwd-group><mixed-citation publication-type="journal"><person-group><name><surname>Marques</surname><given-names>Mariana P.</given-names></name><name><surname>Parrinha</surname><given-names>Diogo</given-names></name><name><surname>Lopes-Lima</surname><given-names>Manuel</given-names></name><name><surname>Tiutenko</surname><given-names>Arthur</given-names></name><name><surname>Bauer</surname><given-names>Aaron M.</given-names></name><name><surname>Ceríaco</surname><given-names>Luis M. P.</given-names></name></person-group><article-title>﻿An island in a sea of sand: a first checklist of the herpetofauna of the Serra da Neve inselberg, southwestern Angola</article-title><source>Zookeys</source><day>14</day><month>05</month><year>2024</year><volume>1201</volume><fpage>167</fpage><lpage>217</lpage><pub-id pub-id-type="doi">10.3897/zookeys.1201.120750</pub-id></mixed-citation></tp:treatment-meta><tp:nomenclature><label>﻿</label><tp:taxon-name>
                  <object-id xmlns:xlink="http://www.w3.org/1999/xlink" content-type="arpha" xlink:type="simple">81B8F7CD-6985-5505-AC8C-9B8CFBB22C87</object-id>
                  <tp:taxon-name-part taxon-name-part-type="genus" reg="Telescopus">Telescopus</tp:taxon-name-part>
                  <tp:taxon-name-part taxon-name-part-type="species" reg="semiannulatus">semiannulatus</tp:taxon-name-part>
                  <tp:taxon-name-part taxon-name-part-type="subspecies" reg="polystictus">polystictus</tp:taxon-name-part>
                </tp:taxon-name><tp:taxon-authority>Mertens, 1954</tp:taxon-authority><xref ref-type="fig" rid="F11">Fig. 11c</xref></tp:nomenclature><tp:treatment-sec sec-type="Records" id="SECID0E3PEK"><title>Records.</title><p>vic. N’Dolondolo [<named-content xmlns:xlink="http://www.w3.org/1999/xlink" content-type="dwc:verbatimCoordinates" xlink:type="simple"><named-content content-type="geo-json" specific-use="{&#34;type&#34;:&#34;Point&#34;,&#34;coordinates&#34;:[13.136100,-13.810500]}" id="NCID0EFQEK" xlink:type="simple">-13.8105, 13.1361</named-content></named-content>, 707 m] (<named-content xmlns:xlink="http://www.w3.org/1999/xlink" content-type="dwc:institutional_code" xlink:title="California Academy of Sciences" xlink:href="http://grbio.org/institution/california-academy-sciences" xlink:type="simple">CAS</named-content> 263029); 2 km N of Maylowe [<named-content xmlns:xlink="http://www.w3.org/1999/xlink" content-type="dwc:verbatimCoordinates" xlink:type="simple"><named-content content-type="geo-json" specific-use="{&#34;type&#34;:&#34;Point&#34;,&#34;coordinates&#34;:[13.262500,-13.828000]}" id="NCID0ERQEK" xlink:type="simple">-13.8280, 13.2625</named-content></named-content>, 803 m] (MUNHAC/MB03-001547).</p></tp:treatment-sec><tp:treatment-sec sec-type="comments" id="SECID0EWQEK"><title>Comments.</title><p>The collected specimens exhibit more than 60 dark blotches on the back. This fits in the range attributed to the subspecies <tp:taxon-name><tp:taxon-name-part taxon-name-part-type="genus" reg="Telescopus"/><tp:taxon-name-part taxon-name-part-type="species" reg="semiannulatus"/><tp:taxon-name-part taxon-name-part-type="subspecies" reg="polystictus">polystictus</tp:taxon-name-part></tp:taxon-name> rather than to the nominotypical form (20–50 blotches according to <xref ref-type="bibr" rid="B15">Branch 1998</xref>). This is the first confirmed record for Angola of this subspecies that is otherwise known from neighboring Namibia.</p></tp:treatment-sec><tp:treatment-sec><!--Section generated to contain objects referenced in tp:taxon-treatment.--><fig id="F11" position="float" orientation="portrait"><object-id xmlns:xlink="http://www.w3.org/1999/xlink" content-type="doi" xlink:type="simple">10.3897/zookeys.1201.120750.figure11</object-id><object-id xmlns:xlink="http://www.w3.org/1999/xlink" content-type="arpha" xlink:type="simple">4D56A085-87D5-59DD-A817-BFCCEA58A4BF</object-id><label>Figure 11.</label><caption><p><bold>a</bold><italic><tp:taxon-name><tp:taxon-name-part taxon-name-part-type="genus" reg="Psammophylax">Psammophylax</tp:taxon-name-part><tp:taxon-name-part taxon-name-part-type="species" reg="tritaeniatus">tritaeniatus</tp:taxon-name-part></tp:taxon-name></italic><bold>b</bold><italic><tp:taxon-name><tp:taxon-name-part taxon-name-part-type="genus" reg="Dasypeltis">Dasypeltis</tp:taxon-name-part><tp:taxon-name-part taxon-name-part-type="species" reg="scabra">scabra</tp:taxon-name-part></tp:taxon-name></italic><bold>c</bold><italic><tp:taxon-name><tp:taxon-name-part taxon-name-part-type="genus" reg="Telescopus">Telescopus</tp:taxon-name-part><tp:taxon-name-part taxon-name-part-type="species" reg="semiannulatus">semiannulatus</tp:taxon-name-part><tp:taxon-name-part taxon-name-part-type="subspecies" reg="polystictus">polystictus</tp:taxon-name-part></tp:taxon-name></italic>. Photographs by DP (<bold>a</bold>) and LMPC (<bold>b, c</bold>).</p></caption><graphic xmlns:xlink="http://www.w3.org/1999/xlink" xlink:href="zookeys-1201-167_article-120750__-g011.jpg" position="float" orientation="portrait" xlink:type="simple" id="oo_1048980.jpg"><uri content-type="original_file" xlink:type="simple">https://binary.pensoft.net/fig/1048980</uri></graphic></fig></tp:treatment-sec><ref-list><ref id="B15"><mixed-citation xmlns:xlink="http://www.w3.org/1999/xlink" xlink:type="simple"><person-group><name name-style="western"><surname>Branch</surname><given-names>WR</given-names></name></person-group> (<year>1998</year>) <source>Field Guide to the Snakes and other Reptiles of Southern Africa (3<sup>rd</sup> ed.).</source><publisher-name>Struik Publisher</publisher-name>, <publisher-loc>Cape Town</publisher-loc>, <size units="page">399 pp</size>.</mixed-citation></ref></ref-list></tp:taxon-treatment>
